# Supplementary material for: Quantitative Structure–Mutation–Activity Relationship Tests (QSMART) model for protein kinase inhibitor response prediction
Source: BMC Bioinformatics. 2020 Nov 12;21:520. doi: 10.1186/s12859-020-03842-6 (PMC7664030; doi:10.1186/s12859-020-03842-6)
Supplement: Supplementary file 2 — Additional file 2. MCA’s performance for PKI response prediction. [file 12859_2020_3842_MOESM2_ESM.xlsx]

## Sheet: MCA_TestSet_All
Cell line	Cancer type	Drug	Small-PKI	Actual IC50	mca_params=MCA_aug1_seed=1_fold=0_n_augment=1_avg_predictions_num_checkp=20_results.csv	mca_params=MCA_aug1_seed=1_fold=1_n_augment=1_avg_predictions_num_checkp=20_results.csv	mca_params=MCA_aug1_seed=1_fold=2_n_augment=1_avg_predictions_num_checkp=20_results.csv	mca_params=MCA_aug1_seed=1_fold=3_n_augment=1_avg_predictions_num_checkp=20_results.csv	mca_params=MCA_aug1_seed=1_fold=4_n_augment=1_avg_predictions_num_checkp=20_results.csv	Avg Predicted IC50		Pearson correlation coefficient
687821	Lung (NSCLC)	Linifanib	Yes	2.7262	2.447	2.41272	2.68724	2.66339	2.51184	2.54444		0.928339
1299050	Upper aerodigestive tract	SGC0946	No	1.67355	1.97636	1.86419	2.04424	2.21083	2.18527	2.05618
910568	Thyroid	(5Z)-7-Oxozeaenol	Yes	-1.78946	-1.56738	0.0504005	-0.0164341	-2.09045	0.0526171	-0.71425		R-square
906795	Thyroid	Midostaurin	Yes	-0.376674	0.25631	-1.1944	-0.915577	-0.209717	-0.899867	-0.59265		0.861813
908462	Pleura	WZ3105	Yes	3.17185	2.89132	3.1405	1.79253	2.21271	3.48635	2.70468
909904	Pancreas	Pazopanib	Yes	4.03621	3.77148	4.37857	4.69406	4.84264	2.66333	4.07001
1298351	Lung (NSCLC)	XMD13-2	Yes	4.40885	2.85179	3.72128	2.53824	3.53389	3.7775	3.28454
1659818	Lymphoid	Gefitinib	Yes	0.911832	1.11807	1.25208	0.999374	1.28829	1.11891	1.15535
753620	Autonomic ganglia	Cabozantinib	Yes	2.73793	2.44745	2.13074	2.24824	2.28796	2.57321	2.33752
1323913	Haematopoietic	Obatoclax Mesylate	No	-2.96852	-1.85114	-2.31646	-2.12377	-1.08757	-1.93218	-1.86222
924247	Vulva	Luminespib	No	-4.63872	-2.29184	-3.5206	-3.37487	-3.54617	-3.60593	-3.26788
908444	Stomach	Vorinostat	No	3.51221	1.8125	1.26287	2.60881	2.52452	2.44341	2.13042
908469	Lung (others)	Ruxolitinib	Yes	4.68965	3.97196	4.23798	4.25332	3.879	3.77646	4.02375
949153	Lymphoid	Y-39983	Yes	4.3574	2.18764	2.12905	2.60113	2.13437	1.7591	2.16226
1240169	Central nervous system	ZSTK474	No	2.20806	2.33673	2.55949	3.48461	2.00346	2.412	2.55926
1287381	Lung (NSCLC)	OSI-930	Yes	5.12287	4.35832	4.34711	4.34855	4.77379	4.71837	4.50923
1240183	Lung (NSCLC)	Luminespib	No	-2.88601	-1.51824	-2.22438	-1.04843	-2.02042	-2.08509	-1.77931
907789	Lymphoid	Y-39983	Yes	2.46316	1.44332	2.42396	2.12707	2.24892	1.95009	2.03867
684055	Bone	Linsitinib	Yes	-0.185746	-1.08733	0.497873	0.0898254	-1.5027	1.83408	-0.0336495
1322224	Stomach	SNX-2112	No	2.90586	-1.19352	1.12794	1.86771	-1.86169	-1.35167	-0.282246
905950	Kidney	Pelitinib	Yes	0.417089	2.28759	1.96721	1.7272	1.91638	2.70447	2.12057
1240197	Ovary	AS605240	No	-0.0129619	3.53709	4.61447	4.21073	2.10044	4.68902	3.83035
906869	Stomach	Entinostat	No	1.35901	-0.0239929	0.205501	0.676463	0.71246	1.24908	0.563902
905967	Lung (others)	Veliparib	No	4.76282	4.71799	4.16797	4.12181	4.44193	4.22431	4.3348
1331035	Lymphoid	Lenalidomide	No	2.84927	3.34551	2.86448	3.5655	3.19341	3.30796	3.25537
1327769	Lymphoid	WZ-1-84	Yes	3.61675	3.79434	3.85293	3.89743	3.92113	3.86804	3.86677
905970	Lung (NSCLC)	JQ1	Yes	1.94541	1.7636	0.823009	3.66265	1.55091	2.78628	2.11729
1330941	Breast	AZD7762	Yes	1.43232	2.6467	1.76828	0.302487	1.08809	0.882984	1.33771
753581	Skin	Lestauritinib	No	1.04436	-0.394786	1.35604	0.449008	0.373684	0.282105	0.41321
924104	Thyroid	Obatoclax Mesylate	No	-2.82223	-1.57756	-1.53596	-2.16279	-2.35897	-1.27221	-1.7815
907278	Haematopoietic	SB52334	Yes	2.96931	3.07578	3.37423	3.29743	3.45047	3.65214	3.37001
908158	Lymphoid	UNC0638	No	0.4536	1.53533	1.24733	0.779643	0.799082	1.39157	1.15059
753623	Oesophagus	NPK76-II-72-1	Yes	3.11228	3.62652	3.77206	3.31797	1.64608	3.22189	3.1169
1298537	Lung (NSCLC)	XMD8-92	Yes	1.63043	3.56997	3.55646	3.47915	3.45783	3.52263	3.51721
1659817	Lymphoid	AZD7762	Yes	-1.68236	1.25694	-0.22182	-0.0834076	0.626342	0.0377733	0.323165
909773	Lymphoid	WH-4-023	Yes	3.32512	3.09262	3.1806	3.38916	4.26138	3.10659	3.40607
906870	Haematopoietic	Cabozantinib	Yes	-2.30677	0.624076	-0.709207	-0.445683	0.860797	-3.5428	-0.642564
684059	Bone	AR-42	No	-2.2533	-1.40666	-2.68932	-1.73092	-2.32224	-1.89554	-2.00894
1330982	Lymphoid	KIN001-270	Yes	3.42076	3.37324	3.45653	2.98759	3.08694	2.97706	3.17627
910697	Skin	Tubastatin A	No	5.8679	5.01941	4.94734	4.91505	4.83464	5.08746	4.96078
749710	Breast	BMS-754807	Yes	0.926384	-0.544199	0.754636	0.754586	1.66994	2.02538	0.93207
753595	Pancreas	Veliparib	No	4.6422	3.95798	4.01696	3.81112	4.05712	3.88828	3.94629
688007	Lung (others)	Lestauritinib	No	0.195632	0.652027	0.850143	-0.0593096	0.304959	0.234246	0.396413
1240221	Bone	PFI-1	Yes	1.59661	2.34356	2.00172	2.58365	2.28754	2.42957	2.32921
907792	Large intestine	WH-4-023	Yes	1.18594	2.97285	2.15728	2.97962	1.61675	-0.6341	1.81848
908451	Haematopoietic	UNC1215	No	2.63149	1.9895	2.209	2.06236	2.08287	1.98961	2.06667
905963	Kidney	FTI-277	No	1.83853	2.26573	2.06704	1.98472	2.14346	1.87242	2.06668
713885	Lung (others)	Lapatinib	Yes	3.2028	2.95362	3.02987	2.78486	2.82453	3.1646	2.9515
949155	Bone	Cyclopamine	No	4.06679	4.61638	4.05876	4.74602	4.69903	4.38071	4.50018
908125	Skin	PF-4708671	Yes	2.94514	4.04836	4.13674	3.80964	3.42897	3.96977	3.8787
687820	Lung (NSCLC)	ZM447439	Yes	3.80539	2.93633	2.7191	2.86728	3.16988	2.59895	2.85831
909713	Skin	VX-702	Yes	3.87366	2.71682	3.34758	2.85967	2.87691	2.83866	2.92793
1479988	Ovary	Zibotentan	No	5.31382	4.95698	4.95287	5.00166	4.75352	4.81148	4.8953
909260	Lymphoid	GSK650394	Yes	2.12651	1.56059	2.75127	2.64851	2.42885	2.18236	2.31432
946356	Oesophagus	OSI-930	Yes	3.49041	4.11498	4.43333	4.12535	4.19557	4.24277	4.2224
909715	Haematopoietic	Y-39983	Yes	0.930781	1.4688	0.792325	1.1502	2.17262	1.56823	1.43043
1240173	Large intestine	Navitoclax	No	-1.51702	1.43999	2.10904	2.08702	1.39311	1.73138	1.75211
1287381	Lung (NSCLC)	BX796	Yes	2.32064	2.03722	1.5123	2.05257	1.67907	2.09263	1.87476
688021	Lung (others)	Avagacestat	No	5.41389	4.9456	5.29439	4.92815	4.91022	5.12077	5.03983
949168	Bone	GSK269962A	Yes	2.04875	1.91752	3.36423	1.75644	2.12723	3.12563	2.45821
1240185	Lung (NSCLC)	JQ1	Yes	-0.862911	-0.504578	-1.31292	-0.122705	0.559085	-0.327782	-0.34178
909757	Large intestine	Pazopanib	Yes	5.21079	4.4345	4.75575	4.24912	4.98356	4.46401	4.57738
909745	Central nervous system	QL-XII-47	Yes	3.15307	2.7771	3.80294	2.80427	4.13566	2.10947	3.12589
1298359	Oesophagus	KIN001-270	Yes	5.93951	5.45866	5.11374	4.97364	4.96078	5.09267	5.1199
910935	Lymphoid	Cyclopamine	No	3.08298	3.85704	3.70677	2.94945	3.68195	3.25187	3.48942
910781	Endometrium	XMD14-99	Yes	4.70865	4.41571	4.68899	4.53781	4.78237	4.59812	4.6046
909700	Upper aerodigestive tract	XMD14-99	Yes	4.34042	4.42105	4.43063	4.31812	4.2031	4.44131	4.36284
1240168	Central nervous system	Midostaurin	Yes	-1.42545	-0.939237	-0.925995	-0.729788	-0.573891	-0.625933	-0.758969
906836	Lymphoid	AZD7762	Yes	-2.28231	-0.579976	-0.0392282	0.148955	-0.873866	-0.626529	-0.394129
909725	Skin	Ruxolitinib	Yes	4.03644	4.34711	4.38796	4.77395	4.19899	4.26887	4.39538
907176	Placenta	VX-702	Yes	3.0482	3.06998	3.33248	2.8548	2.80596	2.81906	2.97646
1298223	Lung (NSCLC)	MPS-1-IN-1	Yes	5.61958	4.12563	3.80102	4.66501	4.79977	4.75444	4.42917
949153	Lymphoid	Erlotinib	Yes	2.31124	2.27953	2.77066	2.3055	1.81944	2.3118	2.29738
1524419	Kidney	PD173074	Yes	3.83821	2.70291	2.8572	3.11677	2.94542	2.66475	2.85741
909716	Soft tissue	Pazopanib	Yes	2.64783	3.38844	3.53664	3.21243	3.64427	3.94112	3.54458
1331039	Lymphoid	CI-1040	Yes	2.25566	3.0922	2.84794	3.25161	2.68051	2.96448	2.96735
910952	Kidney	JNK Inhibitor VIII	Yes	4.25733	4.07768	3.53033	4.39416	3.90773	4.30618	4.04322
910916	Upper aerodigestive tract	PAC-1	No	3.0592	2.30974	2.34786	2.77679	2.36365	2.11534	2.38268
907170	Autonomic ganglia	XMD8-85	Yes	1.84399	2.37013	2.68925	2.04431	2.20449	2.40534	2.3427
909746	Large intestine	SB-505124	Yes	5.83313	5.63016	5.80317	5.18736	4.97192	5.20859	5.36024
1240209	Stomach	KU-55933	Yes	5.12571	4.14641	4.1054	4.23214	3.27276	3.95758	3.94286
949153	Lymphoid	KIN001-236	No	2.34059	2.13295	2.66693	2.7198	2.52912	2.31663	2.47309
906835	Central nervous system	UNC1215	No	2.39123	2.76326	2.5687	2.46551	3.01377	2.59493	2.68123
909757	Large intestine	UNC0638	No	4.40423	3.18405	3.98467	4.33525	2.82696	4.24597	3.71538
908458	Large intestine	GSK1904529A	Yes	3.16798	2.2717	2.30399	2.21702	2.04862	2.23209	2.21468
753592	Lung (NSCLC)	Dasatinib	Yes	-3.24923	-0.984901	-2.88463	-2.80476	-2.84584	-2.23003	-2.35003
949153	Lymphoid	Axitinib	Yes	1.7585	1.20612	1.01555	1.04275	0.255753	1.23786	0.951608
906821	Pancreas	KIN001-236	No	4.64083	4.31526	4.77212	4.8408	4.85071	4.71795	4.69937
753575	Oesophagus	OSI-930	Yes	5.73979	4.51472	4.90803	4.64937	4.73938	4.25289	4.61288
907043	Lymphoid	S-Trityl-L-cysteine	No	-0.674653	0.520391	0.0810694	0.775125	-0.0157456	0.514828	0.375134
753549	Central nervous system	Parthenolide	No	3.05746	2.86574	3.75408	4.01018	1.47647	3.16772	3.05484
753576	Oesophagus	QL-XI-92	Yes	4.65939	4.20395	4.63807	4.33164	4.31441	4.44141	4.3859
910916	Upper aerodigestive tract	PD173074	Yes	2.96956	2.45075	2.45094	2.46253	2.44414	2.71127	2.50392
1240162	Upper aerodigestive tract	HG6-64-1	Yes	1.12147	1.21234	2.4379	1.74186	1.75878	1.16553	1.66328
949165	Bone	Dasatinib	Yes	-0.572859	-2.32056	0.784391	0.0871329	-1.52033	-0.550825	-0.704039
753585	Kidney	SL0101	Yes	3.53128	4.81592	4.90312	4.28783	4.551	4.72712	4.657
907066	Urinary tract	Alectinib	Yes	4.80825	4.4289	4.47841	5.2168	4.64947	4.6155	4.67782
946357	Cervix	Camptothecin	No	-6.49455	-5.053	-5.01979	-4.55148	-5.53492	-4.96927	-5.02569
753605	Lung (others)	Nutlin-3a (-)	No	3.82493	3.29244	3.31343	2.84717	3.50989	4.02216	3.39702
907172	Skin	AS601245	Yes	1.65297	1.81367	1.54826	1.83485	1.65245	1.7763	1.72511
909732	Soft tissue	CGP-60474	Yes	-2.42487	-3.04606	-2.39521	-2.99005	-3.64161	-2.58845	-2.93227
724828	Autonomic ganglia	PFI-1	Yes	1.89434	2.11654	2.56314	2.85303	2.35089	2.2652	2.42976
910936	Upper aerodigestive tract	AS601245	Yes	2.83468	3.64467	2.04512	3.90118	4.60674	2.55101	3.34974
906875	Autonomic ganglia	Y-39983	Yes	3.85557	3.85726	4.25641	4.40473	3.54487	3.39575	3.8918
688010	Lung (others)	AS601245	Yes	2.43149	2.82121	3.10795	2.57772	2.25374	2.78095	2.70831
905947	Kidney	JQ1	Yes	-2.24593	-0.633343	-1.12231	-1.4568	0.369587	-0.735349	-0.715642
909776	Bone	KIN001-236	No	5.13781	4.92434	5.0108	4.65277	4.33541	4.68774	4.72221
1240174	Endometrium	PF-4708671	Yes	3.04198	3.27296	3.45768	3.73738	2.47501	3.96923	3.38245
688121	Bone	MK-2206	Yes	-0.347843	1.09744	0.4356	2.15972	1.04582	0.599323	1.06758
1240198	Ovary	AR-42	No	0.0654737	-0.062015	-0.549877	-0.578087	-1.06264	-0.30966	-0.512456
1299050	Upper aerodigestive tract	Vorinostat	No	0.252049	0.781717	1.12125	0.855739	0.460867	0.872845	0.818483
749715	Breast	AS605240	No	4.80524	2.98086	3.82373	4.18991	3.97998	3.64469	3.72383
722066	Lung (NSCLC)	Tamoxifen	No	4.42844	3.79081	4.02065	4.03176	4.23847	3.78137	3.97261
909726	Skin	Talazoparib	No	2.4625	3.00037	1.95709	3.07423	2.86499	2.226	2.62454
907787	Lymphoid	Palbociclib	Yes	3.26398	1.91502	2.93635	3.30505	3.34579	2.37295	2.77503
907065	Urinary tract	AICA Ribonucleotide	No	8.57717	7.44747	8.02238	7.17531	7.28216	6.69421	7.32431
905962	Large intestine	BX796	Yes	1.51454	2.13723	2.11026	1.73435	1.32832	1.73627	1.80928
1240131	Pleura	KIN001-244	Yes	3.21277	4.03805	3.5439	3.85506	3.91067	3.55795	3.78113
688121	Bone	KU-55933	Yes	3.93543	3.37706	3.5627	3.51005	2.83399	3.36506	3.32977
909250	Kidney	AZD7762	Yes	-0.5595	-0.557925	-0.629713	-0.142224	-1.16515	0.0369131	-0.491619
908452	Central nervous system	Tozasertib	Yes	2.78415	2.58074	0.851958	1.63258	2.39987	1.73904	1.84084
687804	Lung (NSCLC)	XMD14-99	Yes	4.66317	3.95147	4.06492	4.205	4.33364	4.2791	4.16683
907312	Urinary tract	Alectinib	Yes	4.20536	3.8783	4.10643	3.90444	4.07916	3.61135	3.91594
949157	Bone	Nutlin-3a (-)	No	5.14511	3.73366	4.36262	4.3645	4.75167	4.75688	4.39387
906836	Lymphoid	Tamoxifen	No	2.52163	2.6333	3.15305	2.72908	3.05394	2.94369	2.90261
907313	Central nervous system	Avagacestat	No	4.24769	4.63907	4.74168	4.60723	4.86823	4.59791	4.69082
905972	Lung (NSCLC)	Ispinesib Mesylate	No	-3.05778	-2.8178	-2.57338	-2.62905	-2.6283	-2.78301	-2.68631
907043	Lymphoid	CUDC-101	Yes	3.4498	-0.784756	0.311739	2.49469	0.1594	0.421738	0.520563
946368	Central nervous system	Avagacestat	No	5.42892	4.93662	5.06073	5.00239	4.98476	5.0852	5.01394
905964	Lymphoid	CHIR-99021	Yes	2.58432	2.8547	3.10517	2.63674	2.66895	2.69396	2.7919
753594	Lung (others)	Axitinib	Yes	2.19152	1.79795	1.9946	1.90713	2.65986	1.63678	1.99927
1240191	Lung (NSCLC)	WZ3105	Yes	-1.35983	-0.68253	-1.25629	-0.743086	0.141584	-0.915348	-0.691135
1240201	Pancreas	TW 37	No	-1.19101	-0.303268	0.0391723	-0.598337	0.387797	0.180661	-0.0587949
909773	Lymphoid	MPS-1-IN-1	Yes	1.95762	2.41607	3.03687	2.66318	2.55504	2.4321	2.62065
1331032	Lymphoid	XMD11-85h	Yes	3.05583	3.44984	3.21143	3.79081	3.79193	3.48265	3.54533
907062	Upper aerodigestive tract	GSK1904529A	Yes	3.00102	2.267	2.30399	2.34444	2.42998	2.23845	2.31677
1480361	Ovary	XMD14-99	Yes	5.49955	4.73408	5.16787	4.81698	4.968	3.84841	4.70707
909729	Central nervous system	TPCA-1	Yes	3.84715	3.29747	3.25224	2.93001	3.93929	3.96386	3.47657
1298226	Lung (NSCLC)	I-BET-762	Yes	4.61185	4.72455	4.74527	4.82124	5.08505	5.20458	4.91614
908474	Lung (NSCLC)	Tamoxifen	No	3.80447	3.2036	4.06324	3.85503	3.76308	4.21452	3.81989
908443	Lung (NSCLC)	GW441756	Yes	2.52993	2.9267	2.88008	3.23314	3.6447	2.44592	3.02611
907274	Lymphoid	KIN001-266	Yes	2.95792	3.06555	2.73086	2.91103	2.50117	2.85014	2.81175
909262	Lymphoid	TPCA-1	Yes	2.63128	2.63303	2.82347	2.66483	2.00352	2.64851	2.55467
717431	Autonomic ganglia	Embelin	No	1.39944	1.97511	2.30787	2.22655	1.66975	2.38181	2.11222
907323	Lymphoid	KIN001-270	Yes	4.56717	4.27341	4.64695	4.23207	4.41871	4.3082	4.37587
1287706	Skin	Obatoclax Mesylate	No	-2.79838	-2.36227	-2.39849	-1.71512	-2.38757	-1.93545	-2.15978
688007	Lung (others)	Imatinib	Yes	3.38737	3.37549	3.29421	2.91448	3.37394	2.93291	3.17821
1240207	Upper aerodigestive tract	BX-912	Yes	3.85147	4.27342	4.26434	4.09605	3.90515	4.10505	4.1288
687562	Central nervous system	SB216763	Yes	2.76184	3.5977	3.50191	3.2776	3.99816	3.63729	3.60253
684062	Bone	Parthenolide	No	4.83592	3.8727	3.70707	4.0158	3.34137	3.83825	3.75504
910691	Endometrium	BMS-509744	Yes	4.36946	2.62396	3.17867	2.8843	2.53971	3.02216	2.84976
910569	Large intestine	Parthenolide	No	1.74987	3.79302	3.89966	2.8678	2.71324	3.52023	3.35879
909771	Haematopoietic	CAY10603	No	-0.850504	0.00128887	-0.883051	0.315283	0.227152	-0.18202	-0.10427
753612	Lymphoid	MPS-1-IN-1	Yes	1.59803	3.15024	2.89696	2.77294	3.29588	2.82664	2.98853
908131	Bone	ZM447439	Yes	2.91965	2.28292	1.65492	4.0878	1.16928	2.84532	2.40805
688027	Lung (others)	AZD7762	Yes	1.85302	1.21693	0.375498	0.919712	0.809002	1.11117	0.886463
910781	Endometrium	Dacinostat	No	-3.41535	-3.1274	-2.62066	-2.56518	-2.62204	-2.83387	-2.75383
924100	Prostate	Cabozantinib	Yes	1.90071	3.09548	2.96485	2.37344	2.50961	3.67215	2.92311
724870	Pancreas	KIN001-244	Yes	5.37666	4.22724	4.80731	4.38873	3.69919	4.72616	4.36972
906844	Breast	SGC0946	No	1.15791	1.4011	1.39354	1.79315	1.39994	1.81745	1.56104
753594	Lung (others)	SGC0946	No	1.59515	1.5785	1.64782	1.93347	1.4488	2.0069	1.7231
1323913	Haematopoietic	Bexarotene	No	2.85794	2.95783	2.20833	0.905585	2.80156	2.40642	2.25594
907317	Oesophagus	HG-5-113-01	Yes	2.07312	1.84684	1.44688	2.14206	0.900487	2.17306	1.70186
909755	Large intestine	KIN001-260	Yes	6.3326	5.08128	4.97669	5.29125	4.96498	5.2498	5.1128
724874	Lung (NSCLC)	WZ3105	Yes	3.93899	2.72407	3.44519	3.73601	2.63245	3.20521	3.14858
1298526	Pancreas	I-BET-762	Yes	5.88377	4.05883	3.99038	4.20814	3.05153	3.8998	3.84174
688086	Autonomic ganglia	Y-39983	Yes	3.90728	4.21276	4.87698	4.4968	3.92149	5.13264	4.52813
753556	Lung (NSCLC)	Nilotinib	Yes	3.47627	2.40509	2.41181	2.7515	2.62798	2.45621	2.53052
910920	Kidney	SL0101	Yes	4.87458	4.46734	4.313	4.40196	3.8348	4.23801	4.25102
908144	Central nervous system	WZ3105	Yes	-0.349102	-0.811188	-0.148869	0.740665	-1.02986	0.429927	-0.163866
906836	Lymphoid	A-770041	Yes	1.91238	2.13646	2.36982	2.02801	3.09179	2.6916	2.46354
1240218	Pancreas	PD173074	Yes	0.988438	3.22231	3.27671	3.43951	3.30591	3.34888	3.31866
924108	Large intestine	HG-5-88-01	Yes	4.1994	3.49317	4.0191	3.23437	3.17312	3.43932	3.47182
905977	Skin	Cabozantinib	Yes	2.63086	3.09019	2.68807	3.14598	2.7999	2.44198	2.83322
1290724	Upper aerodigestive tract	NPK76-II-72-1	Yes	4.89244	4.94913	4.7604	5.01079	5.08056	4.69975	4.90013
907300	Haematopoietic	Idelalisib	No	4.7525	3.96664	4.54354	4.17309	5.0922	3.65413	4.28592
908443	Lung (NSCLC)	Dabrafenib	Yes	4.95141	3.82044	4.18057	3.90651	4.19939	4.56446	4.13428
1298365	Ovary	NSC-87877	No	5.8833	5.07298	4.80428	4.49697	5.2239	4.85109	4.88984
1240202	Lung (NSCLC)	ZSTK474	No	-0.078192	0.2118	0.782066	0.616478	0.392777	0.589076	0.518439
907287	Large intestine	Pelitinib	Yes	3.77042	3.14118	2.92787	3.73	3.097	3.18059	3.21533
909699	Ovary	SN-38	No	-4.96422	-3.19399	-2.17365	-3.32485	-1.90255	-1.24437	-2.36788
924105	Prostate	LFM-A13	Yes	5.0611	4.25074	4.58334	3.95437	4.2669	4.1836	4.24779
749717	Breast	SB590885	Yes	4.47738	3.97679	4.32948	4.34054	4.26546	4.10835	4.20412
911905	Ovary	Veliparib	No	5.19451	4.3986	4.63545	4.66345	4.54891	4.18495	4.48627
687800	Lung (NSCLC)	Daporinad	No	-0.336596	-0.134844	1.01869	0.784101	1.37006	1.26836	0.861275
1330931	Haematopoietic	Motesanib	Yes	2.67112	2.68675	2.55058	2.8255	3.02428	2.70784	2.75899
946360	Ovary	AS601245	Yes	2.7075	2.97436	2.183	2.86512	2.51749	2.32805	2.5736
684052	Bone	XMD14-99	Yes	4.45146	4.40521	3.9935	4.19387	4.07676	4.46086	4.22604
908446	Stomach	A-443654	Yes	-0.839999	0.0353231	-1.12326	0.582673	-0.399503	-0.54233	-0.28942
908463	Lung (NSCLC)	GSK1070916	Yes	4.63063	3.29916	3.70386	3.76411	3.45646	3.83068	3.61085
908447	Autonomic ganglia	Axitinib	Yes	0.804172	1.96519	2.62673	2.13495	2.09362	1.27011	2.01812
722066	Lung (NSCLC)	CUDC-101	Yes	-0.543637	-0.108697	-1.04935	-0.254402	0.428844	-0.497635	-0.296249
753538	Upper aerodigestive tract	IPA-3	Yes	2.77463	3.38668	3.11046	3.1502	4.36653	2.80553	3.36388
724873	Lung (NSCLC)	Masitinib	Yes	4.86112	4.65906	4.65924	4.39742	4.26966	4.64553	4.52618
908454	Testis	Amuvatinib	Yes	3.6245	2.77468	3.69331	3.45889	3.92635	3.16217	3.40308
906826	Breast	Serdemetan	No	2.53529	3.05889	3.30656	2.70645	2.87603	3.66199	3.12198
909257	Ovary	KIN001-270	Yes	3.8057	4.0543	4.29067	4.41247	4.12827	4.28682	4.23451
907059	Upper aerodigestive tract	HG6-64-1	Yes	3.0461	2.57247	2.51377	1.17396	3.09815	2.46628	2.36493
907271	Central nervous system	Parthenolide	No	3.62483	3.6375	3.3329	2.85992	3.3935	3.23075	3.29091
753569	Lung (NSCLC)	CCT-018159	No	3.90561	3.20401	3.41868	2.99817	3.54781	3.71169	3.37607
949179	Autonomic ganglia	Cetuximab	No	6.182	5.38168	5.39157	5.72886	5.54434	5.48195	5.50568
908131	Bone	AZD8055	Yes	-1.20132	0.0961077	-0.0990115	0.102784	-0.603428	0.986672	0.0966248
907313	Central nervous system	NVP-BHG712	Yes	2.69674	2.71453	3.31392	2.55894	2.71797	2.93672	2.84842
908148	Haematopoietic	Navitoclax	No	0.461025	-0.825508	-1.13764	-0.587863	1.2794	-0.394023	-0.333127
908131	Bone	Dactolisib	Yes	-4.22552	-2.04354	-2.77326	-1.95376	-4.11501	-2.18417	-2.61395
687568	Central nervous system	Gefitinib	Yes	1.96699	0.973206	1.35707	1.18204	1.45656	1.46691	1.28716
1330982	Lymphoid	Daporinad	No	-6.5914	-2.5753	-5.52171	-5.62472	-6.00977	-3.79874	-4.70605
949166	Bone	Parthenolide	No	4.46678	3.41769	3.6894	3.66006	3.6021	3.84709	3.64327
906865	Skin	CCT007093	No	3.42031	3.76393	3.89685	3.70072	3.49232	3.60616	3.692
1331025	Lymphoid	Nilotinib	Yes	3.94658	3.3269	3.15771	3.52356	3.01818	3.08713	3.2227
753556	Lung (NSCLC)	AZD7762	Yes	-1.6873	0.0612971	0.299129	-0.517916	-0.479108	-0.840826	-0.295485
724868	Lung (NSCLC)	Refametinib	Yes	0.363063	0.56826	0.309891	0.00683797	0.298679	1.02523	0.441779
907788	Prostate	Rucaparib	No	3.36042	3.40072	3.13382	3.53782	3.88495	2.84719	3.3609
1240123	Large intestine	Olaparib	No	4.11672	3.65064	3.86933	3.61226	3.26206	3.55085	3.58903
753584	Urinary tract	Vismodegib	No	4.89939	4.35634	4.69401	4.67873	3.93819	4.53848	4.44115
910948	Breast	OSI-027	Yes	2.17887	1.37211	1.26121	2.26569	1.3477	1.67797	1.58494
1240207	Upper aerodigestive tract	Enzastaurin	Yes	3.9066	4.9429	3.94546	3.72671	4.58658	4.87013	4.41436
753582	Lung (others)	PFI-1	Yes	3.3701	3.07082	3.17027	3.78691	2.8173	2.94403	3.15787
687505	Cervix	Tanespimycin	No	1.74401	-1.18907	-1.49861	0.117505	-0.210934	-1.24917	-0.806054
910688	Haematopoietic	RO-3306	Yes	3.60765	3.82769	3.23571	3.1824	3.5544	3.30611	3.42126
908476	Lung (NSCLC)	Lenalidomide	No	3.2743	4.6943	4.60548	4.91792	4.74091	4.60093	4.71191
1330935	Lymphoid	Embelin	No	3.76809	3.16578	3.4636	3.06398	4.02091	2.86542	3.31594
910904	Upper aerodigestive tract	KIN001-260	Yes	5.29709	5.34524	5.36442	5.28807	5.20739	5.03533	5.24809
1240212	Cervix	SB590885	Yes	4.04395	3.31831	3.60523	3.93282	3.92913	3.47118	3.65133
909250	Kidney	XMD14-99	Yes	5.29862	4.79019	4.87106	4.94278	4.70972	4.73357	4.80946
907053	Haematopoietic	Seliciclib	Yes	3.06349	3.31921	3.33421	3.48126	2.79015	3.27843	3.24065
1331032	Lymphoid	Imatinib	Yes	3.41466	3.05	2.86417	2.98427	3.06385	2.96684	2.98583
1240223	Thyroid	NSC-207895	No	1.70055	4.20861	4.69634	4.32821	3.21727	4.14682	4.11945
724863	Lung (NSCLC)	LFM-A13	Yes	5.73343	5.09494	4.91789	4.7757	5.17365	5.00291	4.99302
1240124	Large intestine	RO-3306	Yes	5.287	4.59684	4.03707	4.66354	5.2684	4.70562	4.65429
908459	Lung (NSCLC)	SB52334	Yes	3.26445	5.50866	4.35992	5.14095	5.6146	5.20836	5.1665
909749	Urinary tract	ZM447439	Yes	1.38252	2.335	1.8495	2.11079	1.21217	1.72036	1.84556
910568	Thyroid	Belinostat	No	0.546971	0.488303	0.092102	1.20456	-0.36556	0.151038	0.314088
1240191	Lung (NSCLC)	AZD7762	Yes	-1.48065	-0.125225	0.559346	-0.523887	-0.504961	-0.790095	-0.276964
1240161	Upper aerodigestive tract	Dacinostat	No	-4.67959	-3.37162	-3.50174	-3.48165	-3.15836	-2.79603	-3.26188
908139	Stomach	PAC-1	No	0.775575	1.35859	1.87179	2.72331	1.93483	2.30573	2.03885
946372	Central nervous system	Pelitinib	Yes	1.293	1.27407	1.56371	1.54766	0.671729	1.8137	1.37417
946370	Central nervous system	GW441756	Yes	2.29755	2.39751	3.19551	2.85306	2.50352	3.326	2.85512
907790	Large intestine	AZD8055	Yes	-1.43626	-0.456624	-0.203982	-0.363382	-0.425148	-0.0928572	-0.308399
1298349	Lung (others)	Cetuximab	No	6.34798	6.08169	5.96894	5.58091	5.9863	6.0632	5.93621
909711	Stomach	Sorafenib	Yes	2.83434	3.24861	3.9463	3.78609	3.21505	3.38814	3.51684
1331032	Lymphoid	FTI-277	No	2.08103	2.77478	1.96238	2.13497	1.84856	1.97079	2.1383
907282	Central nervous system	Etoposide	No	2.39282	1.44286	2.15304	2.35387	0.950082	3.79455	2.13888
1298215	Upper aerodigestive tract	CCT007093	No	4.30345	3.84485	3.67077	3.91223	3.92518	3.80966	3.83254
683665	Lymphoid	AZD8055	Yes	-1.93257	-0.276124	-1.12121	-1.04236	-1.02083	-1.07342	-0.906789
907300	Haematopoietic	Cetuximab	No	6.2851	5.27109	5.43621	5.61628	5.35619	5.71088	5.47813
909735	Endometrium	WHI-P97	Yes	2.34818	2.55723	2.72688	3.90062	2.34828	3.31901	2.9704
907066	Urinary tract	KIN001-260	Yes	6.17495	5.43597	5.62329	6.26601	6.00482	5.74898	5.81581
907282	Central nervous system	YM201636	No	2.00329	3.21416	2.90848	2.7157	2.934	2.06906	2.76828
1503366	Oesophagus	VX-11e	Yes	2.04508	0.746288	2.07868	2.78422	2.07726	1.92693	1.92268
1240128	Ovary	A-770041	Yes	3.88074	2.25636	2.27152	3.00558	3.22586	2.61911	2.67568
905970	Lung (NSCLC)	ZG-10	Yes	1.62513	4.30567	3.41838	3.02038	4.72826	4.4232	3.97918
949156	Bone	NSC-207895	No	3.8373	3.69431	3.45432	3.33616	4.5168	3.74185	3.74869
1524418	Kidney	Dactolisib	Yes	-4.29073	-2.72972	-2.07319	-2.39017	-3.04329	-2.13099	-2.47347
924108	Large intestine	AZD7762	Yes	1.3201	0.0515012	-0.279035	0.28468	0.863995	-0.206822	0.142864
908135	Autonomic ganglia	BAY-61-3606	Yes	3.38268	2.37054	1.66975	1.97041	1.46585	2.16959	1.92923
687983	Lung (others)	Etoposide	No	5.71888	3.04468	3.51447	2.93029	2.16784	4.01337	3.13413
908148	Haematopoietic	Lestauritinib	No	-4.43165	-2.68998	-1.77086	-2.34791	-2.31248	-2.08222	-2.24069
905985	Central nervous system	Midostaurin	Yes	-1.28388	-1.20457	-0.690473	-0.959723	-0.547084	-0.60907	-0.802183
908152	Pleura	Sunitinib	Yes	2.58231	3.18402	3.92693	4.0481	4.26077	4.01042	3.88605
907072	Bone	NSC-207895	No	5.81788	4.77893	2.87062	3.31638	4.08221	3.6554	3.74071
687455	Urinary tract	PFI-1	Yes	3.2977	1.83509	2.6838	3.54295	4.32309	3.43627	3.16424
749710	Breast	GSK1904529A	Yes	2.57131	2.80095	2.30399	2.32767	2.80883	2.23845	2.49598
910943	Central nervous system	PFI-1	Yes	2.76856	3.3889	4.12117	3.83371	4.15614	3.06352	3.71269
1330985	Haematopoietic	Bexarotene	No	3.62981	3.55357	2.72664	2.82349	2.93895	2.8988	2.98829
1240191	Lung (NSCLC)	Temsirolimus	No	-2.08757	-0.511357	-1.93242	-2.75548	-0.818882	-0.841772	-1.37198
905977	Skin	NVP-BHG712	Yes	1.90949	1.8502	1.13439	1.80683	1.40596	0.623243	1.36413
910861	Lymphoid	Vismodegib	No	4.49949	4.34495	4.30608	4.28857	4.45019	4.2082	4.3196
906872	Autonomic ganglia	BX-912	Yes	0.61894	1.83943	1.09318	2.35671	1.0363	0.698632	1.40485
1240127	Endometrium	XAV939	No	4.85307	3.4493	3.30708	4.14181	3.348	4.2194	3.69312
1298357	Stomach	Veliparib	No	3.69374	3.72239	3.65073	3.92149	3.28129	4.11815	3.73881
905934	Prostate	GSK429286A	Yes	4.81393	4.48465	4.79171	4.64618	4.60157	4.64066	4.63296
1331032	Lymphoid	PI-103	Yes	-1.40396	-1.26064	-1.17728	-1.68246	-1.83314	-0.939427	-1.37859
907056	Lymphoid	TGX221	No	2.61315	3.96498	3.38012	3.57073	3.62957	3.49321	3.60772
1240168	Central nervous system	Luminespib	No	-3.67908	-3.36564	-2.34258	-3.22914	-3.02902	-3.36421	-3.06612
910934	Lymphoid	AR-42	No	2.1487	0.574123	1.2967	1.03982	-0.19725	0.329794	0.608637
909718	Large intestine	Linifanib	Yes	2.46637	2.49388	2.58991	2.44286	2.01936	2.33545	2.37629
1240193	Lung (others)	PFI-1	Yes	1.59452	2.1022	1.94969	2.61536	2.3243	2.26875	2.25206
907172	Skin	HG6-64-1	Yes	0.501379	-0.281556	0.234772	-0.169457	0.509868	0.252077	0.109141
749715	Breast	Bosutinib	Yes	2.59043	1.1879	2.22591	1.8373	2.23232	2.21953	1.94059
1503370	Lung (NSCLC)	KIN001-236	No	5.20154	3.67235	4.40537	4.09205	4.58416	4.38731	4.22825
909701	Lymphoid	Bosutinib	Yes	0.876063	0.765597	1.75267	1.63032	2.57841	2.78925	1.90325
753552	Urinary tract	CI-1040	Yes	3.20721	2.90811	2.29493	2.60467	2.6489	2.45912	2.58314
687457	Urinary tract	Midostaurin	Yes	-0.85688	0.579774	-0.527377	-0.239112	0.720721	0.454651	0.197732
910947	Haematopoietic	BMS-754807	Yes	-0.104448	-0.861526	1.01044	-0.266865	0.625248	-0.402854	0.0208889
909756	Soft tissue	NSC-207895	No	4.60856	3.54221	3.23994	4.30568	2.85981	3.74757	3.53904
909701	Lymphoid	Erlotinib	Yes	2.24977	2.93131	2.69843	2.7616	2.41424	2.71167	2.70345
909754	Soft tissue	Dasatinib	Yes	-1.09328	3.64022	-0.505845	1.63359	2.81282	1.51164	1.81848
909754	Soft tissue	MK-2206	Yes	4.31253	2.9499	3.7801	2.77247	2.3083	2.07884	2.77792
949088	Lymphoid	GSK319347A	Yes	3.94799	3.84094	3.69672	3.67159	3.92938	3.7274	3.77321
753615	Lymphoid	Gefitinib	Yes	2.12702	1.53428	1.24363	1.50734	2.12627	2.097	1.7017
1290724	Upper aerodigestive tract	T0901317	No	4.50734	4.83891	5.002	4.96425	4.99269	4.94427	4.94842
1240206	Upper aerodigestive tract	Etoposide	No	-0.197084	0.0947915	0.282949	1.03099	1.78372	0.574706	0.753432
909771	Haematopoietic	FMK	Yes	4.64853	4.44751	4.28325	4.3467	3.94001	4.28323	4.26014
908123	Breast	SB590885	Yes	3.34696	3.87833	3.72236	3.75809	3.37847	3.64313	3.67608
724859	Lung (NSCLC)	SB216763	Yes	3.25656	4.53266	4.71232	4.42795	4.56974	4.2229	4.49311
924248	Soft tissue	SB52334	Yes	2.18642	2.75056	3.23315	4.27468	2.13682	4.24171	3.32738
907282	Central nervous system	PHA-665752	Yes	3.60476	3.45017	3.33305	3.16786	2.90782	3.26879	3.22554
909700	Upper aerodigestive tract	WHI-P97	Yes	4.08917	3.95559	4.16453	4.35318	3.80576	4.3735	4.13051
909905	Central nervous system	Tivozanib	Yes	-0.400437	0.363895	0.177317	0.312748	0.616124	0.144457	0.322908
907000	Endometrium	CP466722	Yes	2.40101	2.61051	3.02469	3.15462	3.31736	3.21795	3.06503
906791	Lung (NSCLC)	BMS-345541	Yes	3.27486	2.98134	2.75741	2.89564	2.78442	2.69892	2.82355
910780	Autonomic ganglia	Avagacestat	No	4.50812	4.10246	4.3331	4.30807	4.05096	4.44673	4.24826
1327771	Haematopoietic	Camptothecin	No	-5.33756	-2.69821	-3.3428	-4.81774	-4.57823	-4.64844	-4.01709
908481	Lung (others)	Avagacestat	No	4.9878	4.7045	4.99585	4.68061	4.54455	5.26414	4.83793
1240173	Large intestine	BAY-61-3606	Yes	3.17743	3.64297	3.87741	4.00521	3.1847	3.26147	3.59435
924240	Breast	Tubastatin A	No	6.43816	5.85147	5.77459	6.1211	5.94306	5.60338	5.85872
1240226	Skin	(5Z)-7-Oxozeaenol	Yes	-0.397256	-1.32289	-0.349411	0.0560655	-2.15056	1.07855	-0.537651
1240173	Large intestine	Elesclomol	No	-3.86596	-4.4674	-4.13562	-3.15264	-3.22486	-2.95289	-3.58668
1297439	Lung (others)	HG-5-88-01	Yes	3.74412	3.85857	4.2985	3.94157	4.42653	3.97349	4.09973
908444	Stomach	(5Z)-7-Oxozeaenol	Yes	1.38149	2.34246	1.98742	1.69247	1.92652	1.62358	1.91449
1299070	Ovary	Olaparib	No	3.05163	2.77511	2.34733	2.37453	2.41005	2.53861	2.48912
687780	Lung (NSCLC)	HG-5-88-01	Yes	2.70204	3.44361	3.32801	2.8881	3.2205	2.86601	3.14925
905961	Large intestine	AKT inhibitor VIII	Yes	0.618586	1.78694	2.47366	1.60407	1.14902	1.54427	1.71159
753535	Upper aerodigestive tract	PLX-4720	Yes	3.86787	3.132	3.67942	3.59314	3.88254	3.14958	3.48734
1240140	Upper aerodigestive tract	Luminespib	No	-4.30295	-3.65966	-3.93212	-3.26087	-4.17761	-2.81788	-3.56963
688025	Lung (others)	Bexarotene	No	4.65499	3.30198	4.01542	3.85726	4.02384	3.84028	3.80775
909740	Large intestine	Fedratinib	Yes	2.65028	2.40538	2.471	2.37084	3.18714	2.33969	2.55481
906830	Skin	BMS-345541	Yes	3.04052	3.86973	4.78551	4.68753	4.95659	4.35595	4.53106
1240205	Upper aerodigestive tract	Dacinostat	No	-1.26119	-2.09308	-2.27713	-2.1429	-2.15326	-2.41289	-2.21585
1298351	Lung (NSCLC)	CUDC-101	Yes	-0.607384	-0.761484	-1.1764	-1.2233	-0.752062	-1.01149	-0.984945
905961	Large intestine	GSK429286A	Yes	5.49339	4.48672	5.00427	4.57725	4.96172	4.33529	4.67305
907272	Lymphoid	Olaparib	No	2.9878	3.33052	2.54015	2.43267	2.01554	2.32541	2.52886
1298216	Pancreas	Daporinad	No	-4.52148	-2.72988	-2.18268	-3.22587	1.0468	-0.982941	-1.61491
1247873	Lung (NSCLC)	IOX2	No	0.635804	0.444981	0.399821	0.515683	0.343841	0.317397	0.404345
909252	Lymphoid	JNK Inhibitor VIII	Yes	4.20803	3.99153	4.18248	4.37314	4.07934	4.05964	4.13723
908440	Autonomic ganglia	Y-39983	Yes	2.99259	3.52836	3.54091	3.0503	3.27971	4.15435	3.51073
1240159	Liver	Bosutinib	Yes	2.03446	2.07059	1.39221	1.70731	2.1739	2.12251	1.8933
1298146	Liver	Lenalidomide	No	4.89195	4.19709	4.19631	4.25777	4.35997	3.76504	4.15524
687787	Lung (NSCLC)	CI-1040	Yes	4.71977	2.77732	3.00192	3.18694	4.28209	3.73236	3.39613
910903	Skin	PFI-1	Yes	2.41092	2.04355	1.86188	2.22122	2.10702	2.27837	2.10241
905963	Kidney	Linsitinib	Yes	1.7424	2.60531	3.47552	1.17159	2.09327	1.7147	2.21208
1327774	Lymphoid	Nutlin-3a (-)	No	3.34252	2.05974	1.96958	1.41244	2.80186	2.14951	2.07862
905958	Lymphoid	NVP-TAE684	Yes	-0.107426	0.569214	-0.336293	0.615299	0.513615	0.634337	0.399235
753562	Upper aerodigestive tract	KIN001-236	No	4.67949	4.3368	4.4008	4.05912	4.46149	4.22383	4.29641
949173	Autonomic ganglia	Amuvatinib	Yes	3.87368	4.54918	3.30073	3.87462	4.05718	3.32546	3.82143
753562	Upper aerodigestive tract	Enzastaurin	Yes	4.83999	3.01303	3.54769	3.61751	4.48073	2.32016	3.39582
907051	Endometrium	PD173074	Yes	2.5698	2.74036	1.85377	2.649	2.96603	2.58514	2.55886
687777	Lung (NSCLC)	SL0101	Yes	4.06041	5.01637	4.72224	4.50199	4.92302	4.54057	4.74084
909747	Large intestine	Zibotentan	No	6.21331	5.80617	5.75602	5.72416	6.18165	5.63904	5.82141
905970	Lung (NSCLC)	SNX-2112	No	2.26528	2.36866	3.32773	3.47341	4.16543	3.96379	3.4598
909703	Haematopoietic	FH535	No	2.65342	1.80706	2.41787	1.77852	2.40745	2.2959	2.14136
908147	Lymphoid	EHT-1864	No	1.31435	3.03826	2.67094	2.86321	2.94925	2.5032	2.80497
1524417	Kidney	Vismodegib	No	5.30639	4.84484	4.63325	4.6525	4.71941	4.68622	4.70724
687812	Lung (NSCLC)	(5Z)-7-Oxozeaenol	Yes	1.31632	1.5106	1.16113	1.73991	1.39987	1.02701	1.36771
688026	Lung (others)	Lestauritinib	No	-0.484069	-0.311991	-0.295513	-0.449692	-0.618981	0.327087	-0.269818
909785	Lymphoid	Tozasertib	Yes	2.84019	2.07377	2.23626	2.38214	2.40781	0.967008	2.0134
909248	Central nervous system	Cabozantinib	Yes	3.50831	2.10625	2.53244	2.91249	2.34194	3.19467	2.61756
924107	Vulva	Ispinesib Mesylate	No	-1.29703	-0.980345	-0.68054	-1.37209	-0.10863	-0.536013	-0.735524
905990	Ovary	PHA-665752	Yes	4.14918	3.62753	3.14055	3.0097	3.30136	3.02722	3.22127
907051	Endometrium	Selumetinib	Yes	3.45999	3.24161	2.63232	2.67182	1.9108	2.50453	2.59222
1330935	Lymphoid	Bexarotene	No	3.50048	3.72003	3.64648	3.47995	4.00732	3.58051	3.68686
1509074	Kidney	Zibotentan	No	5.28565	5.20263	5.44743	5.57419	5.74261	5.38912	5.4712
909732	Soft tissue	A-443654	Yes	-2.48642	-1.68462	-1.84195	-2.08193	-1.15263	-1.82399	-1.71703
753621	Oesophagus	Luminespib	No	-4.43243	-2.39126	-2.34499	-1.26928	-2.79188	-2.72436	-2.30436
908138	Stomach	Enzastaurin	Yes	2.3658	3.48422	2.10585	2.24169	2.48273	2.32567	2.52803
687799	Lung (NSCLC)	Tanespimycin	No	-1.73617	-1.49907	0.752915	-1.07205	0.677704	-1.59048	-0.546197
909706	Skin	Amuvatinib	Yes	2.70252	3.60478	4.41419	3.32086	2.11934	3.37147	3.36613
924105	Prostate	Cetuximab	No	4.24094	5.33098	5.62536	4.80664	5.19488	5.1421	5.21999
906848	Stomach	Refametinib	Yes	0.675562	1.73577	2.85154	3.02374	1.49751	3.13535	2.44878
687787	Lung (NSCLC)	SB52334	Yes	3.42316	3.42858	4.61785	2.98142	4.71791	2.28912	3.60698
1298539	Ovary	FH535	No	1.7917	2.73867	2.13927	1.61759	2.27843	1.66676	2.08814
905938	Haematopoietic	Tamoxifen	No	3.15016	3.34841	3.24536	3.41123	3.0238	3.41457	3.28867
1290810	Pleura	UNC0638	No	3.03199	3.97664	5.34417	4.6469	6.06604	4.91865	4.99048
908130	Endometrium	DMOG	No	5.7706	5.51436	5.55712	5.62907	4.35447	5.73233	5.35747
684052	Bone	Trametinib	Yes	-0.0787375	0.978921	-0.205044	1.4184	0.907289	0.892639	0.798442
753540	Lung (NSCLC)	ZSTK474	No	-0.390597	-0.596668	-0.710414	0.0010959	0.500482	0.0813935	-0.144822
753561	Upper aerodigestive tract	Selumetinib	Yes	3.85246	3.53732	1.48965	2.47844	2.51816	2.91449	2.58761
908159	Lymphoid	NVP-TAE684	Yes	0.119312	0.934211	1.66688	0.865733	1.44942	0.743723	1.13199
907796	Lung (NSCLC)	Tivozanib	Yes	0.480182	0.450481	0.0850566	0.338252	0.531232	0.29413	0.33983
907171	Skin	Elesclomol	No	-3.26919	-3.07688	-2.98274	-3.67839	-2.46401	-2.84191	-3.00879
1290769	Large intestine	QL-XII-47	Yes	4.36464	4.7735	4.77858	4.32752	3.66796	4.27122	4.36375
908156	Haematopoietic	NSC-87877	No	4.1142	3.99692	3.82984	4.08897	4.44872	4.28964	4.13082
907059	Upper aerodigestive tract	SN-38	No	-6.2559	-4.97809	-5.27176	-4.21141	-5.37407	-5.36705	-5.04048
906763	Lymphoid	Sorafenib	Yes	0.217038	1.40461	2.01279	1.60529	1.38361	1.15069	1.5114
906804	Ovary	BMS-754807	Yes	-0.119996	-0.935248	0.0660019	-0.764987	-0.612321	-0.665489	-0.582409
906804	Ovary	(5Z)-7-Oxozeaenol	Yes	0.483699	1.04507	-0.168752	0.108531	1.18135	0.0801152	0.449262
910694	Central nervous system	KIN001-236	No	5.37875	4.89885	5.13057	5.27689	5.197	4.85618	5.0719
753533	Kidney	NVP-TAE684	Yes	0.68461	0.386469	0.245156	1.01579	0.504637	0.819067	0.594224
909253	Haematopoietic	AS605240	No	4.19712	3.40539	3.76918	3.56125	3.96836	3.36752	3.61434
1290906	Breast	XMD8-92	Yes	5.08767	4.266	4.68145	4.20138	3.14357	4.0764	4.07376
909726	Skin	DMOG	No	6.2937	6.00501	6.24977	5.91949	5.07322	5.8221	5.81392
907298	Soft tissue	I-BET-762	Yes	3.74207	3.6019	4.31141	4.55608	3.96845	2.61204	3.80998
724812	Urinary tract	PIK-93	No	3.14257	2.7518	3.27481	3.12069	3.90733	3.41146	3.29322
687815	Lung (NSCLC)	NVP-BHG712	Yes	4.94862	4.23794	4.35682	4.48176	4.1995	4.15402	4.28601
907057	Liver	QS11	No	1.86827	2.37485	2.14328	2.57743	2.36674	1.72381	2.23722
910850	Liver	JQ1	Yes	-0.110677	0.41632	1.89071	0.0753669	1.34949	0.107441	0.767866
906804	Ovary	WZ3105	Yes	-2.28845	-1.30949	-0.750512	-0.890073	-1.08669	-1.15262	-1.03788
908470	Pleura	Nilotinib	Yes	2.80038	3.17387	2.77267	2.735	2.85997	2.9173	2.89176
724834	Lung (NSCLC)	Bicalutamide	No	1.92768	2.69525	2.59628	2.63305	2.66103	2.58831	2.63478
908462	Pleura	XAV939	No	2.7273	2.99925	3.74417	2.75712	4.05686	4.50595	3.61267
1480372	Ovary	NU7441	Yes	2.55735	2.46171	2.12221	2.64228	3.00785	2.81803	2.61041
906813	Skin	SGC0946	No	1.61495	1.4396	1.79647	1.91121	1.36445	2.04507	1.71136
930298	Cervix	GSK429286A	Yes	6.4899	6.9361	6.33887	5.96381	5.99583	6.24313	6.29555
1330984	Lymphoid	AZ628	Yes	-0.55379	1.75163	1.30171	0.778643	1.50804	0.948013	1.25761
1298160	Skin	Selumetinib	Yes	4.1982	2.9372	2.24286	3.68924	-0.0893757	2.40181	2.23635
910779	Lung (NSCLC)	PHA-665752	Yes	3.64532	3.11136	2.84011	3.07664	3.25254	3.1181	3.07975
910700	Large intestine	XMD14-99	Yes	5.23951	4.69212	4.65583	4.56276	4.87455	4.73884	4.70482
753594	Lung (others)	TGX221	No	4.56033	4.02788	4.18167	4.08769	4.26091	4.06574	4.12478
1330972	Lung (others)	Dactolisib	Yes	-3.80726	-2.13852	-1.51004	-2.16144	-2.18872	-2.04169	-2.00808
1330947	Haematopoietic	WHI-P97	Yes	0.771285	1.67552	2.93405	3.17348	1.9023	2.52019	2.44111
907269	Lymphoid	AKT inhibitor VIII	Yes	3.76481	3.14799	2.95979	2.91623	3.47349	3.39843	3.17919
906801	Breast	KIN001-270	Yes	5.68972	5.24374	5.38403	5.36841	5.90002	5.49698	5.47864
906869	Stomach	FR-180204	Yes	5.16822	4.7587	4.98273	5.12661	4.976	4.60022	4.88885
907268	Lymphoid	BMS-536924	Yes	1.35041	2.4956	3.19387	1.89148	1.12303	2.14117	2.16903
949090	Ovary	IPA-3	Yes	6.72927	4.89176	5.15914	5.34349	5.13219	5.9543	5.29618
1480372	Ovary	GSK429286A	Yes	4.92243	4.75345	4.84237	5.07	4.92643	4.81733	4.88192
907783	Haematopoietic	Avagacestat	No	4.93546	4.12487	4.40539	4.41604	4.42503	4.49401	4.37307
687787	Lung (NSCLC)	QS11	No	3.64954	3.69752	2.25032	2.71865	2.88123	3.16421	2.94239
909742	Lymphoid	Selisistat	No	3.97977	4.91817	4.80889	4.86237	4.23472	4.58682	4.6822
905971	Large intestine	Tubastatin A	No	5.03675	4.75481	5.09668	4.21077	4.70063	4.17895	4.58837
909256	Breast	Dabrafenib	Yes	3.35634	3.01316	4.03738	4.09784	3.66892	3.39254	3.64197
910900	Lung (NSCLC)	Bosutinib	Yes	3.55987	1.60572	3.18658	3.23458	1.98834	2.39899	2.48284
1503369	Lung (NSCLC)	TW 37	No	1.15447	-0.106499	0.110195	-0.0641166	0.279305	0.460158	0.135808
753618	Autonomic ganglia	Vorinostat	No	0.177229	-0.0395175	-0.0502916	-0.249624	0.276058	0.143246	0.0159741
1290797	Pancreas	Pazopanib	Yes	3.16222	3.94192	3.59296	3.55404	3.72981	3.77935	3.71962
910861	Lymphoid	Cabozantinib	Yes	0.739534	2.43091	2.45676	2.51842	2.27924	2.29587	2.39624
907791	Lymphoid	Lenalidomide	No	3.71977	3.42939	3.49923	3.59801	3.44773	3.53401	3.50167
753581	Skin	Dacinostat	No	-2.51335	-1.82576	-1.70584	-2.32111	-2.47253	-1.84788	-2.03462
753577	Kidney	KIN001-266	Yes	3.2397	3.79611	2.92093	2.99333	2.72741	2.71543	3.03064
909262	Lymphoid	UNC0638	No	2.38641	2.35979	2.37954	2.50549	2.30081	2.97569	2.50426
1297439	Lung (others)	PIK-93	No	3.4115	4.09628	3.14028	3.01385	3.61178	3.97465	3.56737
905973	Lung (NSCLC)	PFI-1	Yes	1.93566	2.46854	2.89125	3.14506	2.61203	3.2909	2.88155
1240201	Pancreas	Ponatinib	Yes	-0.2351	-0.331313	0.0103458	-0.0528629	0.790589	-0.105265	0.0622987
753574	Oesophagus	LFM-A13	Yes	4.9877	4.16277	4.44558	4.54737	4.14308	4.5649	4.37274
1298157	Breast	KIN001-260	Yes	5.62048	4.97358	5.20927	5.05557	4.88522	5.1166	5.04805
1240129	Ovary	SB-505124	Yes	3.97307	4.44192	4.74114	4.83391	4.90882	4.89667	4.76449
717431	Autonomic ganglia	ZG-10	Yes	3.59168	0.947208	0.66325	1.32638	0.416692	1.05288	0.881282
930297	Cervix	JNK Inhibitor VIII	Yes	5.28599	4.67736	5.07898	4.9267	4.85235	4.99949	4.90697
905971	Large intestine	Obatoclax Mesylate	No	-3.48139	-1.19101	-1.48639	-1.52691	-1.97308	-1.55523	-1.54652
909713	Skin	Vismodegib	No	5.81644	4.19218	4.91043	4.09964	5.00428	4.04208	4.44972
924110	Lymphoid	Dacinostat	No	-3.74161	-2.2971	-1.73254	-1.87955	-1.83652	-2.10362	-1.96986
910947	Haematopoietic	BX-912	Yes	1.03269	0.0242124	1.5135	-0.253385	0.184882	-0.730503	0.14774
753559	Oesophagus	Omipalisib	Yes	-0.459807	-1.00206	-0.714719	-0.718182	-0.854562	-0.123054	-0.682515
1479995	Ovary	HG-5-88-01	Yes	3.92037	2.54949	2.19901	2.4519	3.025	3.10568	2.66622
1240210	Soft tissue	Amuvatinib	Yes	2.77035	3.32185	3.09672	3.75824	3.01737	3.51918	3.34267
688010	Lung (others)	Saracatinib	Yes	2.91904	2.68723	2.59008	2.62732	2.12684	2.92601	2.59149
908472	Lung (NSCLC)	OSI-027	Yes	3.11568	2.78687	3.09695	2.95092	1.55431	2.33807	2.54542
906877	Lymphoid	Parthenolide	No	3.95826	2.20916	2.4111	2.88318	3.25797	3.37573	2.82743
908130	Endometrium	Dactolisib	Yes	-3.55029	-3.2905	-2.93014	-2.51148	-2.08597	-3.26445	-2.81651
906841	Skin	OSI-027	Yes	3.06545	3.18128	3.74586	2.73684	3.33175	1.90589	2.98032
910695	Biliary tract	FMK	Yes	4.9762	4.77653	5.0442	5.01255	4.76658	4.88241	4.89645
724866	Lung (NSCLC)	AR-42	No	2.9415	1.72211	3.82461	2.97275	3.42774	2.2994	2.84932
1240123	Large intestine	Tamoxifen	No	4.06893	3.47334	3.32721	3.72096	4.15469	3.64069	3.66338
908461	Stomach	Axitinib	Yes	4.27781	3.30138	2.7585	3.30373	4.00488	2.10369	3.09444
906846	Lymphoid	Nutlin-3a (-)	No	4.40477	3.04478	2.87645	3.45606	2.85897	3.87492	3.22224
749713	Breast	CUDC-101	Yes	-1.98332	-1.6583	-1.39502	-2.17054	-1.78397	-1.63793	-1.72915
713878	Lung (others)	MK-2206	Yes	2.11637	1.43931	2.20032	1.99735	2.53921	1.83508	2.00225
905955	Skin	JNK Inhibitor VIII	Yes	3.08963	4.35942	4.09592	4.5219	4.73591	4.29833	4.4023
911905	Ovary	Luminespib	No	-2.7393	-2.50043	-2.19177	-2.06143	-2.13626	0.0850699	-1.76096
753584	Urinary tract	PHA-793887	Yes	2.67683	2.55936	2.59158	2.76695	3.69008	2.53286	2.82817
722045	Lung (NSCLC)	BAY-61-3606	Yes	1.05617	1.54881	1.39186	1.72034	1.31565	0.706091	1.33655
713885	Lung (others)	GSK269962A	Yes	2.77305	1.97767	2.10561	2.24652	1.73665	2.41274	2.09584
687983	Lung (others)	XAV939	No	4.51046	3.88414	3.6361	3.48833	3.76943	3.85796	3.72719
909740	Large intestine	JQ1	Yes	0.0209423	-0.525598	0.137364	0.0581394	0.430152	0.355599	0.0911312
946361	Lung (NSCLC)	Bexarotene	No	2.76293	2.92045	2.58538	2.69961	2.74573	2.26601	2.64344
907796	Lung (NSCLC)	NVP-BHG712	Yes	2.85205	3.63212	2.26735	3.67284	3.79914	2.86173	3.24664
905941	Lung (NSCLC)	Fedratinib	Yes	1.76288	1.58445	2.16981	1.94571	2.30545	1.8626	1.9736
907176	Placenta	CHIR-99021	Yes	3.23435	3.18455	2.76698	3.11296	2.99887	3.28442	3.06956
905990	Ovary	Gefitinib	Yes	1.00537	0.929032	1.59712	1.38358	2.01879	1.12537	1.41078
907788	Prostate	GSK319347A	Yes	4.35251	3.81827	3.85665	4.01697	3.22928	3.71629	3.72749
1298358	Stomach	Trametinib	Yes	-6.97358	-4.21376	-5.9993	-4.77607	-5.72922	-4.13939	-4.97155
1330931	Haematopoietic	BMS-509744	Yes	2.87282	2.85795	3.1047	2.80676	2.37681	2.11309	2.65186
753584	Urinary tract	Zibotentan	No	5.13993	4.95352	5.30243	5.2904	5.02298	5.19142	5.15215
1240140	Upper aerodigestive tract	Embelin	No	1.76206	2.76367	2.33243	2.41933	2.41536	2.08476	2.40311
909769	Biliary tract	NVP-TAE684	Yes	0.980393	0.719504	0.232684	2.10685	1.14691	1.99722	1.24063
909977	Bone	Gefitinib	Yes	-0.306729	2.22739	2.1731	2.0225	2.27078	2.17796	2.17434
909717	Bone	FR-180204	Yes	5.35742	4.79034	4.92101	4.86108	4.73794	4.93336	4.84875
908465	Lung (others)	QL-X-138	Yes	-0.0345794	0.286815	0.493987	0.385906	0.952824	0.943416	0.61259
1330931	Haematopoietic	AS601245	Yes	1.60729	1.56868	2.06631	2.14249	2.25828	1.70616	1.94838
749716	Breast	Erlotinib	Yes	3.35383	2.56267	3.26197	2.76653	2.73796	2.13166	2.69216
1240223	Thyroid	GW-2580	Yes	5.46721	5.26267	5.43484	5.10408	5.34353	5.18859	5.26674
910926	Urinary tract	AICA Ribonucleotide	No	7.23115	6.30196	7.0279	6.70823	6.99811	6.39994	6.68722
1290806	Stomach	Bexarotene	No	3.52078	2.88564	3.02022	2.72103	2.74592	3.37143	2.94885
906808	Lung (others)	KIN001-244	Yes	3.9669	4.35718	3.60509	3.98301	3.85468	4.07905	3.9758
1524416	Kidney	QL-XII-47	Yes	-0.327812	-0.10624	-1.21425	-0.741173	0.403449	-0.3748	-0.406604
905986	Central nervous system	BMS-536924	Yes	1.18437	1.0795	1.50265	1.85607	1.54677	0.982993	1.3936
1330942	Haematopoietic	DMOG	No	5.60032	7.06582	5.4349	5.84859	6.0604	6.62993	6.20793
909697	Stomach	NVP-TAE684	Yes	1.48191	2.2259	1.61513	1.57246	1.33965	0.809676	1.51256
1299050	Upper aerodigestive tract	BMS-754807	Yes	1.93087	1.37853	2.94246	0.156033	-0.378321	2.09651	1.23904
905954	Skin	FH535	No	-0.819524	1.50889	1.53684	2.12696	3.23242	1.70593	2.02221
907062	Upper aerodigestive tract	Bosutinib	Yes	-1.63388	0.286513	-0.616762	0.466281	-0.221491	-0.858588	-0.188809
1240172	Breast	GSK1904529A	Yes	0.307983	2.44662	2.30399	2.34558	2.49669	2.23845	2.36627
1327775	Lymphoid	BAY-61-3606	Yes	0.888639	1.11294	1.09965	0.930498	0.203194	0.430576	0.755372
908150	Pleura	Vismodegib	No	4.65067	4.57636	4.96293	4.78207	4.91879	4.99078	4.84618
1480360	Ovary	Camptothecin	No	-4.06031	-3.19511	-3.15029	-3.30681	-3.39044	-3.1356	-3.23565
1503369	Lung (NSCLC)	Masitinib	Yes	3.2567	3.23313	3.03949	3.17974	3.14933	3.13594	3.14753
724863	Lung (NSCLC)	PHA-665752	Yes	3.98374	3.37764	3.31472	3.51532	3.68276	3.8219	3.54247
905981	Kidney	VX-11e	Yes	2.3814	3.18634	3.06049	3.39399	2.92132	2.4526	3.00295
924100	Prostate	PAC-1	No	2.49954	1.97031	2.29432	2.07929	1.75469	3.04606	2.22894
909742	Lymphoid	MPS-1-IN-1	Yes	-0.795687	2.59537	2.8684	0.538163	2.23594	2.44694	2.13696
753572	Pancreas	SNX-2112	No	-0.690794	-0.201724	-1.58143	0.0886891	2.26832	-0.59598	-0.00442339
907795	Large intestine	WZ3105	Yes	2.04034	0.206712	0.534256	-0.201019	0.461892	0.651217	0.330612
908156	Haematopoietic	Entinostat	No	-0.64762	-0.707183	-0.764374	-2.02966	-1.07107	-1.40256	-1.19497
1240122	Upper aerodigestive tract	Ponatinib	Yes	1.83991	0.929563	1.33561	1.25961	0.902075	1.879	1.26117
1298141	Pancreas	Ruxolitinib	Yes	4.86832	4.90026	4.96238	4.9458	4.8768	4.99504	4.93606
924108	Large intestine	Olaparib	No	4.54379	4.16992	4.30116	4.50485	4.67777	3.61549	4.25384
687799	Lung (NSCLC)	KIN001-260	Yes	5.53288	4.36993	5.04612	4.55172	4.68982	4.54441	4.6404
1299070	Ovary	FTI-277	No	1.00573	2.35426	1.651	1.29121	1.45154	1.46722	1.64305
909696	Lymphoid	Vorinostat	No	-0.0878157	0.131599	-0.13304	-0.119692	0.0417855	0.172803	0.0186912
905944	Lung (NSCLC)	FR-180204	Yes	4.69462	4.96768	4.84135	4.68976	4.91707	5.3267	4.94851
724825	Lymphoid	Nutlin-3a (-)	No	1.17563	2.34567	1.76553	2.83778	1.71328	2.54448	2.24135
909779	Lung (others)	NVP-BHG712	Yes	2.84561	3.01489	2.9361	3.1734	2.94147	2.51909	2.91699
917486	Large intestine	XMD13-2	Yes	2.68243	3.41755	3.19633	3.22032	2.95313	3.04301	3.16607
909781	Kidney	Zibotentan	No	5.9167	5.24105	5.25821	5.41745	5.66711	5.2448	5.36573
753621	Oesophagus	Ispinesib Mesylate	No	-0.640154	0.298465	0.420752	0.280923	-0.0988237	0.331551	0.246573
724828	Autonomic ganglia	T0901317	No	4.34244	4.38349	4.46221	4.52632	4.72919	4.97398	4.61504
1240196	Upper aerodigestive tract	Pazopanib	Yes	2.74906	2.91548	3.0567	3.44453	3.26348	2.90399	3.11684
1298347	Lung (NSCLC)	Nilotinib	Yes	2.55483	3.27711	3.14813	3.08655	3.29897	3.01624	3.1654
1298353	Lung (NSCLC)	Dacinostat	No	-2.58449	-1.71691	-0.616526	-0.921643	-2.00521	-1.64661	-1.38138
905933	Ovary	ZG-10	Yes	0.544234	1.07949	1.45768	1.93655	1.30898	1.75245	1.50703
907268	Lymphoid	GSK319347A	Yes	3.67061	3.53469	3.84262	3.61468	3.61889	3.6028	3.64274
906868	Central nervous system	Serdemetan	No	2.33777	2.35554	1.9938	1.9568	2.08812	2.70133	2.21912
906999	Soft tissue	Linifanib	Yes	2.21599	2.36025	2.37561	2.64553	2.2538	2.08145	2.34333
909750	Central nervous system	WHI-P97	Yes	4.69768	4.14462	4.33281	4.46339	4.36873	3.73562	4.20903
908482	Large intestine	Ispinesib Mesylate	No	-0.486865	-0.676321	-0.259698	-0.470631	-1.83319	-0.0917592	-0.666319
909708	Upper aerodigestive tract	Elesclomol	No	-3.64913	-3.01819	-2.49751	-2.89591	-1.54846	-1.68021	-2.32806
907280	Haematopoietic	Etoposide	No	1.38471	1.28116	1.95869	2.32435	2.68603	0.164591	1.68296
1240202	Lung (NSCLC)	Quizartinib	Yes	3.3373	2.67146	2.79405	2.71748	2.66984	2.31323	2.63321
905945	Breast	MK-2206	Yes	-1.18987	2.82082	-0.0844761	2.59327	1.97515	-0.812754	1.2984
905942	Lung (NSCLC)	Selisistat	No	5.48426	4.96051	5.00134	5.07161	5.04886	5.24288	5.06504
1295740	Lymphoid	NSC-207895	No	2.46022	2.54891	2.90361	2.5603	2.86857	2.10946	2.59817
910781	Endometrium	Serdemetan	No	3.1792	2.33349	2.07568	2.56978	2.60685	2.40209	2.39758
1240162	Upper aerodigestive tract	Bosutinib	Yes	-0.983897	0.209351	0.784267	0.957484	-0.176901	1.08886	0.572611
908481	Lung (others)	BIX02189	Yes	4.75579	4.1324	4.90401	4.32117	3.62254	4.50003	4.29603
1297438	Lung (others)	Tubastatin A	No	2.3579	2.87978	3.46628	3.34223	2.99063	3.12879	3.16154
749712	Breast	DMOG	No	8.21	6.50491	6.55534	6.14239	5.15369	7.03815	6.2789
906854	Lymphoid	Ponatinib	Yes	-0.95655	0.608632	0.275482	0.849802	-0.0388253	1.53243	0.645503
688086	Autonomic ganglia	PFI-1	Yes	1.93181	3.41791	2.49133	2.53092	2.40885	2.46951	2.6637
910905	Large intestine	GSK1070916	Yes	2.9829	2.91679	3.24161	3.72555	3.44578	2.61338	3.18862
907794	Large intestine	GSK1904529A	Yes	1.87173	2.3999	2.30399	2.26385	2.51353	2.23845	2.34394
905975	Skin	Tivozanib	Yes	0.227969	0.606808	0.164757	0.883866	0.751254	0.538188	0.588975
906870	Haematopoietic	QL-XI-92	Yes	0.296039	1.21469	1.20456	1.09104	0.843063	1.37716	1.1461
908469	Lung (others)	Selumetinib	Yes	4.22482	4.02609	3.96816	4.21572	4.20748	3.94725	4.07294
908138	Stomach	NSC-87877	No	5.50243	4.64273	4.75603	4.91287	4.92159	4.5883	4.7643
909703	Haematopoietic	Pictilisib	Yes	-2.23797	-0.862788	-0.00887662	-1.56529	-0.212888	-1.17583	-0.765134
907311	Haematopoietic	WH-4-023	Yes	1.28432	-3.66008	-2.33541	-1.88182	-1.91745	-0.102605	-1.97947
906854	Lymphoid	BMS-536924	Yes	2.44502	3.25127	2.90981	2.85116	3.09212	3.36435	3.09374
1331039	Lymphoid	VX-11e	Yes	3.11981	1.75431	1.99636	1.82746	2.38586	1.56406	1.90561
753596	Skin	BX796	Yes	4.17931	2.6376	2.22833	3.20334	2.26795	2.89618	2.64668
1480361	Ovary	Selumetinib	Yes	4.06924	3.99269	2.89394	4.1342	4.21068	3.88607	3.82352
906693	Pancreas	PHA-793887	Yes	1.68405	3.45692	3.18738	3.2655	1.39891	3.58276	2.97829
905959	Ovary	OSI-027	Yes	-0.0169811	-0.216252	-0.800631	-0.506681	-0.852496	-0.21066	-0.517344
909779	Lung (others)	Lestauritinib	No	-0.201503	0.948051	-0.230116	-0.579612	0.16311	0.332836	0.126854
1240173	Large intestine	YM201636	No	2.38204	2.1138	2.31413	2.28478	1.76656	1.92031	2.07992
907171	Skin	Daporinad	No	-2.94443	-2.30988	-0.62689	-3.75626	-0.617421	0.427523	-1.37659
1322218	Lymphoid	CUDC-101	Yes	-1.80917	-1.57803	-1.17651	-1.64819	-1.94316	-0.301617	-1.3295
1330982	Lymphoid	Cyclopamine	No	3.35208	3.23223	3.09623	2.82558	2.79788	2.64724	2.91983
949094	Central nervous system	Nilotinib	Yes	3.47414	3.04575	2.82055	2.91393	3.16885	3.04053	2.99792
713878	Lung (others)	BMS-509744	Yes	3.86503	3.21222	3.4616	2.93705	3.08641	3.58754	3.25696
906792	Skin	Lestauritinib	No	-0.171773	-1.28672	-1.18261	-1.21364	-0.983315	-0.706623	-1.07458
1298362	Upper aerodigestive tract	Doramapimod	Yes	4.79478	4.11916	4.00168	3.96409	3.73954	3.85641	3.93618
909706	Skin	Avagacestat	No	4.93291	4.59293	4.60661	4.61915	4.8574	4.45078	4.62537
1298531	Upper aerodigestive tract	XMD14-99	Yes	4.44061	4.29325	4.28944	4.20547	4.39965	3.87047	4.21166
949153	Lymphoid	Crizotinib	Yes	2.75449	1.93169	2.15335	1.51781	1.12214	1.90141	1.72528
905936	Large intestine	Lenalidomide	No	3.56842	3.60398	3.30267	3.47727	3.29023	3.50356	3.43554
1240202	Lung (NSCLC)	(5Z)-7-Oxozeaenol	Yes	1.54302	1.59282	3.22278	1.72613	1.68739	1.58437	1.9627
905979	Kidney	I-BET-762	Yes	5.27282	4.61641	5.39585	4.86303	5.5005	5.06558	5.08828
906832	Lymphoid	Dactolisib	Yes	-3.53486	-1.79141	-1.87883	-2.12496	-2.16468	-2.63153	-2.11828
1480362	Ovary	KIN001-244	Yes	3.39714	3.34274	3.40339	3.59258	2.93039	3.25298	3.30442
1479987	Ovary	IOX2	No	-0.856492	-0.116175	-0.127378	-0.389255	-0.0941032	-0.302012	-0.205785
909754	Soft tissue	CMK	Yes	2.85569	5.58062	4.30888	4.87201	5.45088	5.15887	5.07425
1240140	Upper aerodigestive tract	AS601245	Yes	1.01784	1.09198	1.29337	1.60168	1.39451	1.51796	1.3799
753624	Pancreas	BX-912	Yes	4.07221	3.88051	3.88278	4.1347	4.48394	3.80571	4.03753
688013	Lung (others)	TW 37	No	-0.767496	-0.709086	0.828069	-0.657074	0.343561	0.562575	0.0736088
905976	Skin	Veliparib	No	3.93814	4.01344	4.23859	3.91706	3.94918	3.92065	4.00778
1240166	Soft tissue	Zibotentan	No	5.10448	4.91029	5.00479	4.58531	5.30825	5.10233	4.98219
1331050	Lymphoid	Cetuximab	No	5.91095	5.24202	5.32317	5.65592	5.28803	6.08268	5.51836
688007	Lung (others)	XMD13-2	Yes	3.29339	3.05251	3.19697	3.47119	1.27445	2.64188	2.7274
910903	Skin	Axitinib	Yes	2.32957	1.79629	1.67904	1.30585	1.45006	1.94121	1.63449
753581	Skin	NSC-87877	No	5.49333	4.82162	4.86393	5.05513	5.16515	4.5363	4.88843
753549	Central nervous system	Rucaparib	No	4.85187	4.11638	4.05889	4.1126	4.63424	4.1221	4.20884
1327766	Lymphoid	BMS-536924	Yes	1.1895	1.1795	0.795877	0.450604	0.647602	1.65307	0.94533
1247873	Lung (NSCLC)	FMK	Yes	5.86949	4.98723	5.10398	5.01906	5.2764	5.15774	5.10888
930298	Cervix	BIX02189	Yes	6.30157	6.14474	6.36318	6.30083	5.94803	6.245	6.20036
946356	Oesophagus	AS605240	No	3.38736	2.60987	3.58771	3.41635	2.77159	2.30312	2.93773
906812	Breast	Luminespib	No	-2.84873	-1.64901	-0.805435	-2.10686	-1.59382	-2.23213	-1.67745
910784	Soft tissue	Bicalutamide	No	2.6599	2.44106	2.69897	2.54429	2.64706	2.62244	2.59077
907042	Central nervous system	Gefitinib	Yes	1.64103	0.160899	1.2434	1.56027	1.08824	1.23872	1.05831
998184	Lymphoid	Vismodegib	No	3.95505	3.68537	3.30279	3.90126	3.52719	3.88674	3.66067
1503369	Lung (NSCLC)	NG-25	Yes	2.36025	2.31198	2.07218	2.44222	1.35422	1.99352	2.03483
907295	Lung (others)	GW441756	Yes	1.11825	2.65981	2.70616	2.86411	1.45789	2.76844	2.49128
908463	Lung (NSCLC)	Daporinad	No	1.26485	0.210102	-0.340125	1.19725	1.33693	1.16915	0.71466
909253	Haematopoietic	Luminespib	No	-1.3951	-1.50603	-0.911712	-1.99044	-1.51354	-1.6263	-1.5096
908471	Lung (NSCLC)	ZSTK474	No	2.12916	0.0504787	1.28304	1.57178	1.42834	0.98998	1.06472
1331037	Lymphoid	KIN001-236	No	2.3813	2.31017	2.46636	1.6863	2.52448	2.50109	2.29768
905944	Lung (NSCLC)	CP724714	Yes	5.16036	4.66786	4.4757	4.3346	4.39398	4.44203	4.46284
1330931	Haematopoietic	Obatoclax Mesylate	No	-1.93724	-1.87129	0.442482	-1.34576	-0.658132	-1.94365	-1.07527
907799	Lymphoid	Tamoxifen	No	2.35111	3.00967	2.85136	3.5552	2.57234	2.79906	2.95753
910927	Breast	KIN001-266	Yes	4.38792	4.75902	4.11975	3.5046	4.22918	3.0083	3.92417
909262	Lymphoid	AKT inhibitor VIII	Yes	2.57804	3.18772	3.09989	2.85802	2.76214	2.81214	2.94398
1290722	Thyroid	AKT inhibitor VIII	Yes	1.79323	2.05881	2.29423	1.90225	2.18596	2.40672	2.16959
910852	Breast	T0901317	No	4.7275	4.46789	4.44078	4.53139	3.98523	4.46431	4.37792
907047	Breast	Dabrafenib	Yes	3.45486	3.776	3.80947	2.97333	3.33085	3.57925	3.49378
924238	Thyroid	AR-42	No	-0.558293	2.38972	-0.330823	0.125244	-0.700287	-0.107477	0.275275
906794	Salivary gland	TAK-715	Yes	3.37772	4.064	4.65251	4.25412	3.9961	4.41009	4.27537
687798	Lung (NSCLC)	ZG-10	Yes	1.44355	2.3853	2.35471	2.46481	4.46894	3.2863	2.99201
1298352	Lung (NSCLC)	Seliciclib	Yes	4.71068	4.24904	4.2785	4.46728	3.29787	4.28427	4.11539
1290730	Urinary tract	Fedratinib	Yes	3.34593	2.97311	2.44017	2.78919	2.95095	2.63612	2.75791
1330935	Lymphoid	Linsitinib	Yes	3.02544	3.02061	3.1577	2.98848	3.06627	2.93508	3.03363
909756	Soft tissue	Obatoclax Mesylate	No	-1.63364	-2.43683	-1.96476	-1.92694	-2.0405	-2.30588	-2.13498
949161	Bone	Linsitinib	Yes	0.383715	1.08629	1.473	0.722952	1.30707	2.61345	1.44055
930083	Thyroid	CP466722	Yes	5.45165	5.05927	4.1861	4.37441	4.80234	4.6451	4.61344
1331032	Lymphoid	BMS-345541	Yes	0.459405	2.6038	2.35796	2.40875	1.98704	1.94083	2.25968
1240153	Skin	Selumetinib	Yes	-3.15655	-1.76524	2.93508	-1.97433	-1.72943	1.31193	-0.244398
909702	Lymphoid	Etoposide	No	-1.41716	-0.0736299	-0.427833	-0.383729	-0.116604	0.1238	-0.175599
684055	Bone	AS601245	Yes	2.07956	2.56424	2.20022	2.61236	2.60361	2.04398	2.40488
908467	Lung (others)	GNF-2	Yes	2.23205	2.37285	2.26507	2.4599	2.46738	2.23012	2.35906
906830	Skin	TPCA-1	Yes	5.83829	5.15716	4.24678	4.78643	4.69712	4.94649	4.7668
909771	Haematopoietic	NVP-TAE684	Yes	2.69759	1.84453	1.68174	2.09934	2.0347	2.26306	1.98467
909726	Skin	CHIR-99021	Yes	3.63282	2.77525	3.17389	2.68191	0.91935	2.84828	2.47974
906833	Central nervous system	PIK-93	No	2.73472	2.29008	1.91387	1.71171	2.25874	1.36729	1.90834
910930	Lymphoid	BI-2536	Yes	-2.27354	-2.07729	-1.90214	-0.673171	-1.91526	-1.50976	-1.61553
908460	Lung (others)	Idelalisib	No	6.47683	5.3994	5.42638	5.36681	5.50715	5.50051	5.44005
909737	Liver	GSK1904529A	Yes	1.68927	2.34853	2.30399	2.325	2.49515	2.23845	2.34222
1298136	Pancreas	GW-2580	Yes	3.59834	5.31964	5.32213	5.44098	5.46981	5.27761	5.36603
1290814	Pleura	Embelin	No	4.97904	2.9841	4.13015	4.41377	4.42245	4.29499	4.04909
910698	Kidney	Bryostatin 1	No	-3.14483	-2.83817	-2.74619	-2.79092	-2.59653	-2.52367	-2.6991
687452	Urinary tract	YM201636	No	1.82334	1.23301	1.93286	1.56505	2.21486	2.04072	1.7973
907056	Lymphoid	JNK-9L	Yes	-0.977399	0.00557264	-0.671592	0.199867	-0.0296157	-0.40632	-0.180418
906827	Bone	PF-562271	Yes	1.84356	2.45042	3.24097	2.06857	2.0161	2.68893	2.493
949178	Autonomic ganglia	PAC-1	No	1.2023	1.42004	2.6615	2.72136	1.3618	2.54015	2.14097
910566	Haematopoietic	Lapatinib	Yes	2.71136	2.82294	2.61185	2.4108	2.71467	2.70238	2.65253
906813	Skin	YM201636	No	2.49997	1.30453	2.54516	2.39269	2.68314	2.43899	2.2729
909757	Large intestine	Omipalisib	Yes	-3.12477	-2.16768	-1.10623	-2.59736	-0.0871713	-1.39014	-1.46972
753616	Autonomic ganglia	PHA-665752	Yes	2.5262	3.05115	3.26889	2.83148	2.85545	2.95354	2.9921
1297439	Lung (others)	Cabozantinib	Yes	3.84215	3.59068	2.6739	3.79454	3.70014	3.92862	3.53758
949178	Autonomic ganglia	SNX-2112	No	-1.8483	-1.68976	-0.875028	-1.5795	0.100272	0.187791	-0.771246
713899	Lung (others)	T0901317	No	4.34183	2.73256	3.83092	3.20314	3.72808	2.88262	3.27547
909712	Central nervous system	XAV939	No	3.95318	3.38106	2.91816	2.86046	2.45476	2.49106	2.8211
907788	Prostate	QL-XI-92	Yes	2.81994	2.72713	2.90953	2.85323	3.84214	3.55985	3.17838
753541	Upper aerodigestive tract	Obatoclax Mesylate	No	-0.646926	-2.31708	-2.09747	-1.82386	-2.6408	-2.18756	-2.21335
1298226	Lung (NSCLC)	SNX-2112	No	3.08101	1.84053	1.04606	2.60493	2.32765	-0.0727601	1.54928
735784	Oesophagus	CI-1040	Yes	2.15911	2.73209	2.22611	2.88277	2.82057	3.72239	2.87679
906832	Lymphoid	Elesclomol	No	-1.33354	-0.785907	-1.83993	-2.88665	-2.20115	-2.83933	-2.11059
688010	Lung (others)	OSU-03012	Yes	2.51041	2.53219	1.85231	2.19854	2.02223	2.13027	2.14711
910942	Testis	Crizotinib	Yes	2.3432	1.85153	0.876756	2.56128	2.09548	1.73467	1.82394
1660035	Large intestine	CP724714	Yes	3.58696	4.85635	4.34737	5.04318	2.99119	4.33581	4.31478
905973	Lung (NSCLC)	DMOG	No	6.88817	6.08392	5.54513	6.6353	6.09435	5.86911	6.04556
1331025	Lymphoid	OSI-027	Yes	-0.656632	1.97642	0.72591	-0.281536	0.156868	1.06426	0.728385
1524414	Kidney	SN-38	No	-3.10645	-4.67464	-3.40129	-3.91967	-4.19138	-3.65747	-3.96889
909720	Soft tissue	Refametinib	Yes	0.0698994	-0.0778431	1.08897	0.641795	-0.0280815	0.60945	0.446857
687829	Lung (NSCLC)	Rucaparib	No	2.145	2.38346	3.29546	3.45776	3.46823	3.36549	3.19408
925348	Pancreas	KIN001-260	Yes	6.1748	5.1528	5.12332	4.94906	4.97057	5.46842	5.13284
1298353	Lung (NSCLC)	Enzastaurin	Yes	4.45091	3.16193	4.34609	5.14656	2.13504	4.23794	3.80551
909769	Biliary tract	SB216763	Yes	3.74468	4.31036	4.34436	4.71538	4.47385	4.39608	4.44801
1240123	Large intestine	Axitinib	Yes	2.13702	2.1938	1.48851	2.12911	1.5682	2.38631	1.95319
909712	Central nervous system	FMK	Yes	5.64091	5.09594	5.02539	5.11838	5.0837	5.3918	5.14304
1503364	Stomach	Elesclomol	No	-4.19633	-3.51523	-3.24559	-3.44919	-2.72543	-1.70002	-2.92709
907280	Haematopoietic	UNC0638	No	1.77607	2.0825	2.09171	1.79966	2.33444	2.09134	2.07993
907000	Endometrium	Linifanib	Yes	2.03397	2.12594	2.12888	2.64935	2.37758	2.3341	2.32317
1330950	Lymphoid	NU7441	Yes	1.93429	2.14547	2.00237	2.37581	2.3633	2.14954	2.2073
1524416	Kidney	Daporinad	No	-5.11553	-2.65089	-5.79119	-2.03697	-1.62796	-2.57652	-2.93671
924102	Thyroid	FR-180204	Yes	4.92738	4.57785	4.52736	4.27575	4.58481	4.57682	4.50852
1330983	Haematopoietic	BMS-536924	Yes	-1.45374	-0.0373335	-0.127213	-0.631384	-0.764078	0.594464	-0.193109
907286	Pancreas	AR-42	No	-0.750894	-1.04536	-1.40982	-0.943524	-1.51079	-0.600388	-1.10198
687819	Lung (NSCLC)	PAC-1	No	1.58993	1.50768	1.23307	2.3137	1.88262	1.44044	1.6755
909740	Large intestine	Bicalutamide	No	3.06708	2.93974	2.88059	2.7133	2.84928	2.67806	2.81219
905934	Prostate	FTI-277	No	3.16095	2.3229	2.16096	2.13451	2.15409	2.3055	2.21559
908151	Breast	MPS-1-IN-1	Yes	2.76858	3.8253	3.34557	3.62966	2.94467	4.01607	3.55225
907312	Urinary tract	KIN001-244	Yes	5.56879	4.39436	4.10839	4.08919	4.57895	4.21423	4.27702
1298351	Lung (NSCLC)	KIN001-236	No	4.11305	3.99563	4.27056	3.81743	3.67442	4.36833	4.02528
908126	Haematopoietic	Camptothecin	No	-3.38964	-3.54064	-4.12926	-2.67653	-3.64253	-2.6723	-3.33225
753616	Autonomic ganglia	CAY10603	No	0.84538	1.39825	0.932114	0.919035	0.794244	0.915195	0.991768
906794	Salivary gland	Tozasertib	Yes	2.27844	2.51988	1.26196	2.25466	1.00188	1.94329	1.79633
910947	Haematopoietic	NU7441	Yes	2.11001	1.09815	1.70324	1.62215	1.71002	1.6573	1.55817
1240162	Upper aerodigestive tract	GSK1904529A	Yes	2.72833	2.43473	2.30399	2.33476	2.47716	2.23845	2.35782
1298168	Kidney	SN-38	No	-4.49906	-3.71466	-3.31788	-3.31165	-3.6837	-3.23028	-3.45163
1660035	Large intestine	BIX02189	Yes	5.20415	4.50929	4.90717	5.17619	4.24003	4.54894	4.67633
909709	Upper aerodigestive tract	Afatinib	Yes	2.25984	-1.22356	-0.79784	-0.777534	0.108172	0.729771	-0.392198
1240174	Endometrium	Selisistat	No	5.55505	4.9651	5.03283	5.08955	5.09916	5.17503	5.07233
910930	Lymphoid	Y-39983	Yes	3.53903	3.38698	2.63284	2.92893	3.21962	2.91205	3.01608
906808	Lung (others)	CGP-082996	Yes	3.57282	3.88948	3.41925	3.49961	4.12803	3.69552	3.72638
1479995	Ovary	Lestauritinib	No	-1.29754	-0.999645	-0.913835	-1.04008	-0.288349	-0.526947	-0.753771
909698	Large intestine	UNC0638	No	2.60916	2.11591	2.45311	2.17206	2.40105	2.70054	2.36853
1290722	Thyroid	Fedratinib	Yes	4.47309	3.69777	4.26432	4.15417	4.60668	4.19036	4.18266
1660036	Large intestine	VX-702	Yes	4.12926	3.78957	3.26865	3.18989	2.97577	2.72841	3.19046
908143	Lymphoid	XMD13-2	Yes	3.5931	2.43189	2.60328	2.70269	2.79529	2.71046	2.64872
910919	Lymphoid	PIK-93	No	2.1496	0.310726	0.0298642	1.43998	0.217119	0.736264	0.546791
924104	Thyroid	Y-39983	Yes	3.33479	3.19903	2.97702	3.55354	3.62683	3.70895	3.41308
924102	Thyroid	Y-39983	Yes	4.75663	3.2511	3.48302	3.61087	3.96804	3.44824	3.55225
909728	Lung (NSCLC)	Pictilisib	Yes	0.292669	0.821176	0.327769	2.00707	0.460209	1.2971	0.982663
684072	Bone	T0901317	No	3.54205	3.96308	3.92836	3.94314	3.98704	3.64902	3.89413
1290922	Breast	Selumetinib	Yes	1.37724	3.73512	3.03042	2.05116	2.07669	3.21561	2.8218
1331039	Lymphoid	DMOG	No	5.51698	5.70973	5.07563	5.55391	4.87578	5.62642	5.36829
687819	Lung (NSCLC)	FMK	Yes	5.41762	5.17603	5.26957	5.15361	5.32557	5.19172	5.2233
907312	Urinary tract	AZD8055	Yes	-0.184705	0.179076	-0.161983	-0.300013	-0.173441	0.0443301	-0.0824063
908148	Haematopoietic	HG6-64-1	Yes	-2.22803	-1.04102	-0.469265	0.343685	-1.09054	0.355877	-0.380252
906872	Autonomic ganglia	Tozasertib	Yes	0.611003	2.45153	2.01906	1.83677	0.372975	-1.41495	1.05308
1524419	Kidney	Belinostat	No	-1.11304	-0.863514	-0.386486	-0.312841	-0.202691	-0.391403	-0.431387
1299081	Skin	Talazoparib	No	0.820606	1.21492	2.79994	3.45619	2.45409	1.67909	2.32084
908158	Lymphoid	AS601245	Yes	0.953878	1.46781	1.33944	1.13639	1.01519	1.19614	1.23099
1290906	Breast	AICA Ribonucleotide	No	6.54586	7.34298	8.66499	7.94973	7.96581	8.42686	8.07007
909699	Ovary	NPK76-II-72-1	Yes	3.19636	2.89308	2.74911	2.58471	3.23718	2.84704	2.86222
905964	Lymphoid	CAY10603	No	-0.160583	-0.220995	-0.228024	0.200078	-0.00216157	-1.19198	-0.288617
1299059	Upper aerodigestive tract	AICA Ribonucleotide	No	7.93168	7.06883	6.43251	6.81712	6.4409	6.59987	6.67185
909977	Bone	GSK1070916	Yes	3.00637	2.87141	2.66159	2.94606	3.21648	3.29216	2.99754
1503361	Oesophagus	Y-39983	Yes	4.07296	4.35552	4.36165	4.23659	4.59102	4.38129	4.38521
753618	Autonomic ganglia	QL-X-138	Yes	2.70682	1.76651	2.1924	2.43751	2.39899	1.54599	2.06828
753566	Urinary tract	SN-38	No	-5.74408	-3.16084	-4.31738	-2.75761	-2.83438	-4.18823	-3.45169
1290798	Breast	Quizartinib	Yes	2.59789	2.57399	2.31277	2.63571	2.38982	2.28971	2.4404
909729	Central nervous system	SB590885	Yes	2.90656	3.99451	3.95222	3.28076	3.92417	3.91556	3.81345
1240221	Bone	Motesanib	Yes	2.57732	2.59972	2.66472	2.29254	2.31735	2.68734	2.51233
908450	Central nervous system	FMK	Yes	6.26749	5.2066	5.22194	5.18667	5.36155	5.16246	5.22785
907047	Breast	KU-55933	Yes	4.53498	3.86299	3.6392	3.91672	3.18346	3.64433	3.64934
1503367	Oesophagus	SNX-2112	No	-2.80738	-1.35026	1.23361	-0.60807	-0.389362	-0.976535	-0.418124
909776	Bone	PI-103	Yes	3.10036	4.12286	4.5229	3.79855	4.33178	3.80894	4.117
1298537	Lung (NSCLC)	DMOG	No	7.46918	5.99509	6.49907	6.15518	5.6808	6.30778	6.12758
1297449	Lymphoid	Nilotinib	Yes	1.65499	2.27535	2.09871	1.89246	2.41729	2.08559	2.15388
1298145	Skin	Amuvatinib	Yes	3.73555	4.62058	4.42823	4.93407	4.12355	5.46556	4.7144
1322224	Stomach	PI-103	Yes	-0.26091	2.47793	1.7282	3.73536	1.24186	1.97342	2.23135
724870	Pancreas	GSK429286A	Yes	5.45861	5.21692	5.45155	5.18918	5.6955	5.00886	5.3124
909706	Skin	NG-25	Yes	2.1813	4.07573	1.89548	2.80692	2.65493	2.66987	2.82059
909778	Breast	Amuvatinib	Yes	1.51941	2.12856	4.2339	4.61655	4.1635	3.28002	3.68451
1240145	Lung (NSCLC)	GSK1070916	Yes	1.2142	1.34299	0.78987	0.480713	0.441261	0.617236	0.734415
909976	Lymphoid	Cabozantinib	Yes	2.73505	2.52793	2.47731	2.72494	2.62975	2.52507	2.577
910710	Haematopoietic	Axitinib	Yes	-2.00735	-1.15073	0.303528	5.96982e-05	-2.41573	-1.54747	-0.962071
688025	Lung (others)	AZD8055	Yes	0.00492175	0.12042	0.651502	-0.148358	0.715799	0.0537808	0.278629
749713	Breast	Dacinostat	No	-3.91763	-2.90447	-2.51703	-2.92843	-2.47207	-2.87292	-2.73898
1290806	Stomach	Etoposide	No	4.31055	0.353941	0.213069	1.1247	0.0599591	-0.175443	0.315245
949161	Bone	AZD6482	No	2.87462	3.63132	2.6852	3.82359	3.73092	3.58043	3.49029
910701	Upper aerodigestive tract	PHA-793887	Yes	2.01036	1.82473	1.65928	1.05564	1.16772	1.54483	1.45044
1290767	Bone	AS601245	Yes	3.5941	4.45494	4.40415	4.57392	5.23379	4.59902	4.65316
946369	Central nervous system	PFI-1	Yes	2.20394	2.93874	3.65133	3.18136	3.87728	3.49135	3.42801
907042	Central nervous system	KIN001-244	Yes	3.35655	3.08565	3.8096	3.71105	3.03087	2.53446	3.23432
909698	Large intestine	Daporinad	No	2.19194	-1.53666	-2.10764	-5.29402	-0.393353	0.173556	-1.83162
906847	Lymphoid	QS11	No	4.24888	3.926	3.66835	2.47018	3.62316	3.62132	3.4618
687590	Central nervous system	AZD8055	Yes	2.08873	0.629238	0.734179	0.850797	0.826077	0.985772	0.805213
1290807	Bone	Motesanib	Yes	2.87099	2.78175	2.66167	3.39668	2.41359	2.65464	2.78167
1524415	Kidney	YM201636	No	2.33046	1.40449	2.13039	1.73698	1.85578	1.96824	1.81918
946370	Central nervous system	Bexarotene	No	3.16699	4.26728	3.42463	4.04138	3.93059	3.58601	3.84998
910916	Upper aerodigestive tract	Midostaurin	Yes	1.84587	-0.494866	0.0245086	-0.082083	0.16613	0.0365069	-0.0699606
907053	Haematopoietic	GW843682X	Yes	-4.20883	-2.20358	-4.37461	-3.81533	-3.29212	-1.98289	-3.13371
910927	Breast	Midostaurin	Yes	-2.30819	-0.0745376	-0.840711	-0.609657	-1.77284	-1.00853	-0.861255
753599	Lung (others)	Salubrinal	No	5.74318	4.07239	4.25212	3.42362	3.6922	4.66439	4.02094
1298531	Upper aerodigestive tract	I-BET-762	Yes	2.60233	3.02537	3.86879	3.59158	2.01441	3.746	3.24923
907791	Lymphoid	TW 37	No	0.210214	0.560343	0.25077	0.622787	0.305788	0.451222	0.438182
753615	Lymphoid	SL0101	Yes	5.33304	4.65468	4.78973	4.64828	4.95177	4.88901	4.78669
1323913	Haematopoietic	GSK1904529A	Yes	1.47147	1.80784	2.30399	2.16181	2.31964	2.23223	2.1651
687563	Central nervous system	XMD13-2	Yes	3.13365	3.04039	3.61442	3.23223	3.02533	3.17394	3.21726
907172	Skin	Tubastatin A	No	2.80085	4.1455	4.7953	4.52431	4.57114	3.90042	4.38733
946370	Central nervous system	Elesclomol	No	-2.40955	-3.08552	-3.11048	-3.03271	-3.52784	-2.6981	-3.09093
1660035	Large intestine	NVP-BHG712	Yes	3.39691	2.55048	2.71418	3.51928	2.95152	3.65281	3.07765
684059	Bone	(5Z)-7-Oxozeaenol	Yes	1.34243	1.52623	0.673009	0.916253	1.35085	0.774003	1.04807
1298157	Breast	QS11	No	2.94579	2.20102	2.9922	3.95648	2.25747	4.16402	3.11424
684052	Bone	I-BET-762	Yes	4.37427	4.10487	4.00079	4.64974	3.69789	4.16514	4.12369
907050	Lymphoid	KIN001-236	No	2.8002	3.20668	2.87306	3.57566	3.17808	3.33125	3.23295
908151	Breast	WZ-1-84	Yes	4.64959	3.55587	3.2755	3.51383	3.26747	3.91363	3.50526
905949	Lung (others)	Refametinib	Yes	-1.61512	-1.04543	-0.7827	-0.336919	-0.0394588	-1.01428	-0.643758
905991	Ovary	XMD14-99	Yes	4.54979	3.92919	4.03107	4.00913	3.57236	3.71184	3.85072
910906	Lymphoid	YM201636	No	-0.497425	0.307556	0.774634	0.677528	0.307359	0.557852	0.524986
909264	Soft tissue	Bryostatin 1	No	-3.27081	-3.11881	-2.25961	-2.37195	-2.74778	-2.38024	-2.57568
906831	Lymphoid	GNF-2	Yes	2.15849	2.38119	1.89235	2.31112	2.09643	1.8507	2.10636
909262	Lymphoid	Belinostat	No	-0.978704	-0.000987237	-1.48459	-0.502655	-0.242671	-0.417641	-0.529709
908459	Lung (NSCLC)	AICA Ribonucleotide	No	8.35586	7.58608	8.17974	7.71734	7.86849	8.47062	7.96445
909262	Lymphoid	Etoposide	No	2.19909	2.9482	2.464	1.85271	1.92361	1.9343	2.22456
1330973	Lung (others)	PF-4708671	Yes	6.69866	5.21621	5.27512	5.3007	5.45373	4.69112	5.18737
908463	Lung (NSCLC)	QL-X-138	Yes	2.11097	3.28103	2.18659	4.5073	3.21739	3.68966	3.37639
908451	Haematopoietic	Ponatinib	Yes	0.15142	-0.0633209	0.471647	-0.329506	-0.978888	0.579053	-0.0642028
905986	Central nervous system	PI-103	Yes	0.636175	0.414855	0.855313	0.153033	0.566444	-0.118016	0.374326
1331034	Lymphoid	Belinostat	No	-3.46116	-2.15899	-2.34936	-2.12931	-2.16352	-2.04075	-2.16839
917486	Large intestine	VX-11e	Yes	0.0839783	2.69852	1.12668	1.1361	0.431478	0.475636	1.17368
910948	Breast	Tubastatin A	No	5.33598	3.98713	4.0074	4.81799	4.77048	4.51854	4.42031
1330985	Haematopoietic	CAY10603	No	-2.33848	-1.12116	-0.688311	-1.18189	-1.18004	-0.964278	-1.02714
1240147	Liver	AICA Ribonucleotide	No	8.32846	6.20313	7.12705	6.55841	7.50098	6.77171	6.83225
930297	Cervix	AS605240	No	6.20373	5.57218	5.55618	5.29646	4.30718	4.87344	5.12109
905961	Large intestine	Omipalisib	Yes	-2.94899	-2.59898	-2.5572	-3.17279	-2.29035	-2.26923	-2.57771
1323913	Haematopoietic	NPK76-II-72-1	Yes	-2.16764	0.204166	0.404078	-0.295057	0.49874	-0.392533	0.0838789
909717	Bone	XMD8-92	Yes	2.38546	2.69245	2.99156	2.77188	2.8209	3.36726	2.92881
909770	Stomach	Nutlin-3a (-)	No	4.44325	4.07016	4.09525	3.59835	4.06973	3.05544	3.77779
1480371	Ovary	KU-55933	Yes	2.62829	3.03625	2.95474	3.44532	2.33294	3.11559	2.97697
1297447	Lymphoid	JQ1	Yes	1.16656	2.02715	0.195094	0.528276	1.40299	0.71292	0.973284
749715	Breast	Bicalutamide	No	2.76183	2.60054	2.70822	2.56812	2.67593	2.84686	2.67993
687592	Central nervous system	NSC-207895	No	3.40737	3.17367	3.99122	3.58776	3.26574	3.33022	3.46972
924100	Prostate	Luminespib	No	-3.72086	-2.72343	-2.96625	-3.08163	-2.2226	-2.19319	-2.63742
1330991	Haematopoietic	CGP-60474	Yes	-2.84698	-2.36951	-2.35438	-2.08224	-1.59154	-1.94957	-2.06945
910904	Upper aerodigestive tract	FR-180204	Yes	5.45778	5.06409	4.98964	5.37209	5.24113	5.19415	5.17222
907059	Upper aerodigestive tract	OSU-03012	Yes	0.61024	3.19029	2.22211	3.75532	3.50585	2.65878	3.06647
946372	Central nervous system	Lenalidomide	No	4.54979	3.72923	3.52881	3.63125	3.53272	3.58402	3.6012
687820	Lung (NSCLC)	Motesanib	Yes	3.68799	2.7495	2.99868	2.88572	2.52808	2.60537	2.75347
908144	Central nervous system	SGC0946	No	2.13732	1.88107	1.76082	1.90554	1.9485	2.09034	1.91725
905979	Kidney	Trametinib	Yes	-1.95466	-1.33952	-1.11741	-2.67555	0.654312	-1.04925	-1.10548
907317	Oesophagus	KIN001-260	Yes	5.02338	4.90667	4.86984	4.75373	5.1354	4.53765	4.84066
949156	Bone	Tozasertib	Yes	-0.382104	-0.368283	1.09551	2.33071	-0.452663	-0.856713	0.349712
1660036	Large intestine	Alectinib	Yes	4.6946	4.44759	4.15267	4.05861	4.27839	4.32761	4.25297
908443	Lung (NSCLC)	XAV939	No	3.50477	3.07537	3.27806	3.53739	3.6758	3.31846	3.37701
1331032	Lymphoid	Amuvatinib	Yes	3.54545	3.08866	3.2654	3.90506	3.43784	2.57792	3.25498
753622	Oesophagus	Saracatinib	Yes	0.347884	1.56589	1.40155	1.9679	0.801817	1.68747	1.48493
907269	Lymphoid	PF-4708671	Yes	4.36758	4.00947	3.55276	3.38478	3.47376	3.72337	3.62883
909778	Breast	ZM447439	Yes	3.29022	3.73422	4.33169	3.82023	4.27273	4.12345	4.05646
909779	Lung (others)	Dabrafenib	Yes	3.40825	4.07859	4.3872	3.93619	4.41274	4.24625	4.21219
905965	Lymphoid	Talazoparib	No	1.59932	-2.16686	-0.782553	-2.25755	0.15663	2.25434	-0.559198
906863	Upper aerodigestive tract	Motesanib	Yes	1.22645	2.83902	2.33004	2.53895	2.38142	2.43979	2.50584
906800	Lymphoid	QL-XI-92	Yes	1.34588	1.34589	0.789867	1.52748	1.68864	1.05926	1.28223
1330993	Prostate	XMD11-85h	Yes	4.77157	4.1498	3.90597	3.80785	3.63173	3.68398	3.83587
906862	Breast	Masitinib	Yes	2.79848	2.82632	2.80148	2.88023	2.78736	2.89542	2.83816
908126	Haematopoietic	SNX-2112	No	-2.71035	-2.86659	-2.96395	-2.78474	-1.18931	-2.52655	-2.46623
753534	Lung (others)	Enzastaurin	Yes	5.93619	4.35937	4.7185	5.0402	4.77826	4.70004	4.71927
753592	Lung (NSCLC)	PHA-793887	Yes	2.34989	2.08238	1.97754	2.33879	2.21162	2.69722	2.26151
1240129	Ovary	Talazoparib	No	4.18081	3.4855	4.43266	3.69452	2.65033	3.39329	3.53126
1240143	Lung (NSCLC)	AZD8055	Yes	-0.38006	0.195325	0.222515	0.0943884	0.673797	0.0969944	0.256604
905973	Lung (NSCLC)	Dabrafenib	Yes	4.00082	3.8151	3.13713	4.49508	3.78362	4.2289	3.89197
749712	Breast	KIN001-270	Yes	5.04996	5.3405	5.28958	5.2102	5.99551	5.4045	5.44806
906873	Central nervous system	FTI-277	No	1.90868	2.45637	2.21216	2.14869	2.19625	2.15987	2.23467
909738	Liver	Pelitinib	Yes	-0.0622943	0.78705	0.97634	1.36158	1.93586	1.06232	1.22463
905971	Large intestine	LFM-A13	Yes	2.77501	4.40113	4.66688	4.39321	4.49398	4.14966	4.42097
907799	Lymphoid	Ruxolitinib	Yes	2.55853	3.19737	2.89735	3.51082	3.10866	2.95397	3.13363
909744	Adrenal gland	PI-103	Yes	3.72202	3.90306	4.91106	4.0351	4.23993	4.92228	4.40228
905958	Lymphoid	KIN001-236	No	2.40364	2.96064	2.6541	2.69698	2.5995	2.46695	2.67563
909702	Lymphoid	GW441756	Yes	2.49907	1.77846	1.08583	1.96948	1.71237	2.25042	1.75931
753620	Autonomic ganglia	Nutlin-3a (-)	No	2.46281	3.8516	2.79997	4.47541	2.8764	2.9291	3.38649
908458	Large intestine	Seliciclib	Yes	5.89258	4.70484	4.08891	4.86006	4.46303	4.42697	4.50876
949161	Bone	QL-XII-47	Yes	2.04679	1.02066	0.894796	1.12293	0.935617	0.527671	0.900334
910691	Endometrium	Zibotentan	No	5.04706	5.46239	5.20738	5.1888	5.21465	5.10712	5.23607
949156	Bone	Tipifarnib	No	-0.0908303	1.39652	0.816304	0.594925	0.921337	0.415109	0.828838
910927	Breast	AR-42	No	2.18425	-0.591405	2.33733	2.08975	3.34975	1.74153	1.78539
905961	Large intestine	BX-912	Yes	1.00455	2.73955	2.97836	1.7646	1.3026	2.70902	2.29882
906851	Breast	Vorinostat	No	0.37748	0.643096	1.72545	1.58082	0.727537	1.66546	1.26847
909747	Large intestine	KIN001-236	No	5.42841	4.95059	5.09723	5.08693	4.95304	4.64427	4.94641
905980	Kidney	Sorafenib	Yes	2.29745	2.28767	2.03571	2.39894	3.30563	2.96182	2.59795
753599	Lung (others)	NU7441	Yes	2.35684	2.96355	3.0903	2.64037	3.46296	3.77231	3.1859
910706	Lymphoid	TAK-715	Yes	2.22724	2.25347	1.87357	2.4359	2.34424	2.33917	2.24927
753573	Oesophagus	QL-XI-92	Yes	2.87695	3.76142	3.02024	3.71476	4.86654	1.56914	3.38642
910943	Central nervous system	(5Z)-7-Oxozeaenol	Yes	1.76836	0.924733	0.761658	2.59242	1.1772	1.70641	1.43249
1327766	Lymphoid	NVP-TAE684	Yes	-0.136149	0.375686	0.968708	-0.124129	0.458013	-0.894322	0.156791
1240147	Liver	Motesanib	Yes	1.09425	2.39711	1.89224	2.66718	2.47389	2.35386	2.35686
906861	Biliary tract	WZ-1-84	Yes	1.91801	2.94869	3.39861	2.25239	1.83477	2.55934	2.59876
1297447	Lymphoid	Cetuximab	No	6.23899	5.07675	5.62024	5.88981	5.83266	5.72897	5.62969
1322224	Stomach	KIN001-244	Yes	5.1278	3.90154	3.71216	3.95029	3.96035	3.62391	3.82965
687802	Lung (NSCLC)	GW-2580	Yes	6.50953	5.6876	5.58418	5.43112	5.51094	5.47941	5.53865
753604	Lung (others)	Olaparib	No	2.49247	2.58862	3.03915	3.40629	3.00288	2.59146	2.92568
924108	Large intestine	NPK76-II-72-1	Yes	4.47777	5.07204	5.08675	4.99669	4.86019	4.45914	4.89496
930297	Cervix	TAK-715	Yes	6.00011	5.29979	5.71835	5.22383	5.36821	5.51819	5.42567
753566	Urinary tract	BAY-61-3606	Yes	0.255198	1.34761	1.5661	1.62473	1.49069	1.30963	1.46775
907041	Stomach	TPCA-1	Yes	4.24205	3.68486	4.47463	3.30544	3.6312	3.75205	3.76964
908440	Autonomic ganglia	CCT-018159	No	2.73019	2.37846	1.9157	2.35131	3.39269	2.14013	2.43566
1240183	Lung (NSCLC)	SNX-2112	No	1.2053	0.882762	1.31322	1.13704	2.94132	2.61409	1.77769
905940	Haematopoietic	TGX221	No	3.98015	3.53881	3.76126	4.15607	4.30962	3.53145	3.85944
908446	Stomach	VX-702	Yes	2.63102	3.206	2.8058	2.24919	2.14485	3.01238	2.68364
906836	Lymphoid	PAC-1	No	0.991248	1.93902	1.30775	1.26002	1.41809	1.59474	1.50392
1240218	Pancreas	Trametinib	Yes	1.21346	-2.58986	-2.6696	-2.27405	-3.99289	-3.31226	-2.96773
907290	Bone	PF-562271	Yes	1.88509	1.57336	1.82618	2.44191	1.24163	1.33768	1.68415
1240208	Pancreas	WHI-P97	Yes	4.91923	4.02301	4.03507	4.27152	4.11258	4.32329	4.15309
910700	Large intestine	Elesclomol	No	-3.0385	-2.53377	-2.34285	-3.24904	-2.37991	-2.62335	-2.62578
949175	Autonomic ganglia	KIN001-260	Yes	5.26248	4.32368	4.22686	4.07101	4.56436	4.56157	4.3495
1298216	Pancreas	CHIR-99021	Yes	3.42285	3.24406	2.62467	3.20079	3.2164	2.96593	3.05037
910692	Lung (others)	GSK1070916	Yes	0.563968	1.6901	2.18217	1.53922	1.33426	1.65131	1.67941
749712	Breast	Dactolisib	Yes	-1.86911	-2.26995	-1.98445	-2.13456	-1.58327	-1.98899	-1.99224
688013	Lung (others)	GSK650394	Yes	3.59073	3.20466	3.31151	2.31431	2.74238	4.7757	3.26971
907799	Lymphoid	AT-7519	Yes	-1.40581	-1.17955	-1.15498	-0.660663	-1.38046	-1.2501	-1.12515
909755	Large intestine	WZ3105	Yes	1.3453	0.034453	0.824575	0.000549649	0.630852	-0.242122	0.249662
1240198	Ovary	AZD7762	Yes	-1.87393	-0.864757	-0.232905	0.297509	-0.278654	-0.943295	-0.40442
906813	Skin	FTI-277	No	2.49551	2.29265	2.06668	2.07272	2.16614	2.42556	2.20475
1240136	Pleura	Rucaparib	No	2.33635	3.70348	3.75281	3.34433	3.6853	3.78694	3.65457
1240170	Central nervous system	SGC0946	No	1.3699	2.00646	1.88642	2.02846	1.7726	1.91925	1.92264
909708	Upper aerodigestive tract	Obatoclax Mesylate	No	-2.69986	0.373677	0.100211	-0.267404	-0.26305	-0.702213	-0.151756
924107	Vulva	Amuvatinib	Yes	4.60559	4.39904	4.10548	4.21176	4.63212	4.28896	4.32747
1299078	Skin	BMS-754807	Yes	-0.240184	1.0485	-0.10159	-0.251163	-0.398808	1.25642	0.310673
907046	Breast	Dacinostat	No	-3.12194	-2.46436	-2.67332	-2.467	-2.7638	-2.36208	-2.54611
909754	Soft tissue	GW-2580	Yes	6.10365	6.20632	6.01875	6.18413	6.07392	6.39124	6.17487
907057	Liver	JNK-9L	Yes	-0.947509	-1.01957	-0.843999	-0.730181	-0.851157	-0.578045	-0.80459
687780	Lung (NSCLC)	XMD8-92	Yes	4.38698	2.31645	2.58473	2.31743	3.21779	2.68684	2.62465
907299	Soft tissue	JNK-9L	Yes	-1.28797	0.0772221	-0.062775	-1.00809	-1.22623	-0.764927	-0.596959
753581	Skin	WH-4-023	Yes	2.40088	2.46226	2.47773	2.29458	3.2937	2.3407	2.57379
908465	Lung (others)	Lenalidomide	No	4.44369	3.86801	4.07493	4.04616	3.93806	3.93712	3.97285
905937	Large intestine	PIK-93	No	2.42682	3.19771	2.81274	2.69803	2.92323	2.83952	2.89425
907053	Haematopoietic	Cyclopamine	No	4.0928	4.0582	3.27047	3.84659	3.01411	3.90382	3.61864
909253	Haematopoietic	QL-XI-92	Yes	3.96495	3.52593	3.76128	3.51318	4.00863	3.76777	3.71536
909736	Liver	BX796	Yes	0.609242	2.59796	1.67349	2.24034	1.49548	1.43214	1.88788
1298362	Upper aerodigestive tract	BMS-345541	Yes	3.01288	3.159	2.95222	3.47815	3.22329	2.90405	3.14334
906843	Cervix	FTI-277	No	2.27194	1.90914	1.84552	1.90433	2.05622	1.86072	1.91519
908476	Lung (NSCLC)	Axitinib	Yes	3.6526	3.78787	4.14429	4.20581	3.80965	3.82501	3.95453
1331049	Lymphoid	BI-2536	Yes	-2.64782	-2.80844	-2.6937	-2.93651	-2.58935	-1.73485	-2.55257
1240147	Liver	Vorinostat	No	0.229752	1.30734	0.341752	0.96497	1.22023	0.958422	0.958541
1240189	Lung (others)	Y-39983	Yes	2.92997	3.10847	2.98801	3.26527	3.56797	3.1989	3.22572
910544	Haematopoietic	XMD14-99	Yes	4.6008	2.89046	3.89529	3.49449	3.70333	3.50905	3.49852
905971	Large intestine	BIX02189	Yes	5.37417	4.49436	4.99254	5.78771	4.5719	4.40033	4.84937
905982	Central nervous system	Vorinostat	No	3.23901	1.84595	1.91069	1.98844	1.95015	2.7056	2.08017
906864	Thyroid	CUDC-101	Yes	1.02741	1.6523	1.68832	2.22917	2.12021	2.65097	2.0682
907795	Large intestine	Dacinostat	No	-1.4018	-1.31913	-1.97395	-1.73901	-1.58183	-1.18172	-1.55913
907175	Placenta	Selisistat	No	5.1786	4.78396	5.04624	5.01391	4.91986	4.90207	4.93321
909251	Lymphoid	Gefitinib	Yes	1.00007	0.899418	1.16447	1.10844	0.479053	1.27896	0.986068
908141	Haematopoietic	Bicalutamide	No	2.1869	2.19516	2.31213	2.00413	2.26127	2.11004	2.17655
905963	Kidney	NPK76-II-72-1	Yes	5.56459	3.72361	3.30044	4.56641	3.83225	4.24587	3.93372
753620	Autonomic ganglia	Imatinib	Yes	3.15621	2.90657	2.80159	2.83035	3.13304	2.51671	2.83765
906765	Lymphoid	UNC1215	No	1.6193	2.22595	2.34331	2.23591	2.06515	2.12739	2.19954
1240173	Large intestine	KU-55933	Yes	4.20484	3.63374	3.77621	4.02331	3.36796	3.80279	3.7208
949179	Autonomic ganglia	BI-2536	Yes	-2.80957	-1.88677	-2.71843	-1.59113	-1.79829	-2.85901	-2.17073
1240226	Skin	ZG-10	Yes	0.6814	0.719373	1.67151	2.45281	1.85697	1.62207	1.66455
753583	Upper aerodigestive tract	CUDC-101	Yes	3.85698	0.401318	1.22547	-0.040648	1.42798	1.29731	0.862286
1240173	Large intestine	AKT inhibitor VIII	Yes	3.09722	3.17064	2.94023	3.02802	3.22415	3.01134	3.07487
907055	Stomach	AS605240	No	3.11236	3.04653	3.03436	3.09156	2.6739	2.25681	2.82063
1298141	Pancreas	PD0325901	Yes	-3.15836	-1.32498	-1.88566	-0.970777	-0.117517	-1.82824	-1.22544
753554	Lung (NSCLC)	KIN001-270	Yes	4.58311	5.02242	5.20619	4.9598	5.04135	5.00324	5.0466
910710	Haematopoietic	Cabozantinib	Yes	0.317728	0.126305	0.656689	-1.04745	0.307173	0.565656	0.121675
910697	Skin	Pictilisib	Yes	-0.484396	2.78063	1.44223	1.31653	1.26412	0.45886	1.45247
908159	Lymphoid	ZG-10	Yes	0.505934	0.933638	0.836782	0.773489	0.883205	0.600522	0.805527
1660034	Large intestine	AZD7762	Yes	-0.335108	-0.564219	-1.59754	-0.753332	0.308729	-0.30389	-0.582051
909723	Skin	SL0101	Yes	4.37233	4.57398	4.36304	4.4735	4.10445	4.21716	4.34643
907046	Breast	GW441756	Yes	3.8049	2.4802	3.10347	2.64944	2.64239	2.99954	2.77501
724859	Lung (NSCLC)	Amuvatinib	Yes	3.74482	4.62607	4.49815	4.00558	3.80573	4.20003	4.22711
1290797	Pancreas	Nutlin-3a (-)	No	4.31718	3.58001	3.55049	3.53511	3.41613	4.10705	3.63776
910689	Large intestine	Bexarotene	No	5.20923	4.68104	4.52844	4.90119	4.87971	4.11159	4.6204
906824	Cervix	Axitinib	Yes	1.03198	1.47955	1.04503	2.35787	2.31005	2.33775	1.90605
910921	Skin	Amuvatinib	Yes	5.8674	4.57616	3.34574	3.86436	3.44831	3.8814	3.82319
906836	Lymphoid	PIK-93	No	1.43976	1.17329	0.150079	2.20922	2.3488	1.28422	1.43312
905976	Skin	Belinostat	No	0.932967	0.808769	1.21771	0.85861	1.04675	1.01842	0.990053
1298352	Lung (NSCLC)	BAY-61-3606	Yes	1.83549	2.13082	1.0563	2.4554	1.45073	2.34054	1.88676
924110	Lymphoid	Camptothecin	No	-3.40515	-2.8504	-3.00606	-3.18068	-5.33207	-3.28853	-3.53155
908144	Central nervous system	NG-25	Yes	1.50064	2.19032	2.3508	2.27178	1.04866	2.09049	1.99041
1298526	Pancreas	QL-XI-92	Yes	3.37595	3.59254	4.30449	4.53737	4.05814	4.67252	4.23301
753541	Upper aerodigestive tract	AS601245	Yes	2.50513	1.98683	1.96947	1.84097	1.6425	1.73717	1.83539
905959	Ovary	UNC0638	No	1.89713	1.63348	4.2772	2.90383	2.99431	3.12442	2.98665
1240201	Pancreas	AS605240	No	2.95639	2.95493	2.48333	3.42775	3.37845	3.87275	3.22344
1240138	Pleura	CP466722	Yes	1.96996	2.43238	2.34514	2.51516	2.91856	2.51317	2.54488
910779	Lung (NSCLC)	IPA-3	Yes	2.63419	2.68498	2.93978	3.29016	3.35484	3.09344	3.07264
905983	Central nervous system	Tivozanib	Yes	0.212692	0.109646	0.173222	-0.178851	0.263652	0.40447	0.154428
910930	Lymphoid	AS601245	Yes	1.8144	1.87104	1.64251	2.75615	1.91431	1.68493	1.97379
724838	Urinary tract	Luminespib	No	-3.76033	-3.40912	-3.33869	-3.24179	-3.31946	-3.15696	-3.2932
909702	Lymphoid	Tubastatin A	No	1.80777	1.72671	2.5312	1.54437	2.37247	2.07449	2.04985
907278	Haematopoietic	Ruxolitinib	Yes	2.11834	2.63574	-0.388969	3.04991	3.22976	2.56197	2.21768
906835	Central nervous system	SGC0946	No	2.18521	1.89333	1.86921	1.95065	2.19797	2.05891	1.99401
753577	Kidney	HG-5-88-01	Yes	2.50092	2.36542	3.3846	2.68882	3.33785	3.2044	2.99622
753563	Lymphoid	BMS-509744	Yes	2.58836	3.16158	3.84046	3.99894	4.04166	3.53717	3.71596
1331025	Lymphoid	Bosutinib	Yes	3.34488	3.10638	3.01001	3.60066	2.92784	3.35621	3.20022
687586	Central nervous system	Pictilisib	Yes	0.38638	1.22773	0.964063	1.02815	0.791913	0.844585	0.971288
910919	Lymphoid	UNC1215	No	0.786178	2.16536	2.03981	1.99281	1.86728	1.9176	1.99657
906844	Breast	SB52334	Yes	3.74633	3.52651	3.24547	3.02145	2.3276	3.263	3.0768
907282	Central nervous system	Gefitinib	Yes	1.86359	1.80768	2.10979	1.89369	2.41769	1.73744	1.99326
687600	Lung (others)	BX796	Yes	1.18427	2.62272	2.20505	2.19884	2.84306	1.98199	2.37033
1298359	Oesophagus	CHIR-99021	Yes	2.68716	3.10595	3.31406	3.26797	3.05017	3.32661	3.21295
909724	Skin	Doramapimod	Yes	4.13108	4.21111	4.21002	4.36675	4.95023	4.00176	4.34798
1240127	Endometrium	Selumetinib	Yes	4.78283	3.76155	4.09988	4.50196	4.16503	4.03705	4.11309
1331039	Lymphoid	GSK429286A	Yes	3.7813	3.40956	3.29873	3.83152	3.34673	3.30201	3.43771
930082	Endometrium	XMD11-85h	Yes	3.04712	3.40557	3.64233	3.6319	2.97339	2.91325	3.31329
909759	Soft tissue	Tubastatin A	No	5.38905	4.191	4.39721	4.02086	4.72848	4.384	4.34431
1322213	Lung (others)	UNC0638	No	1.95685	1.75878	2.08177	1.78872	2.07521	2.03177	1.94725
753532	Upper aerodigestive tract	Rapamycin	No	-0.746047	-1.41818	-0.623791	-1.63679	-1.20412	-0.93377	-1.16333
910692	Lung (others)	ZSTK474	No	0.577291	1.41785	1.05692	1.22153	0.401823	2.00229	1.22008
688013	Lung (others)	Enzastaurin	Yes	5.74577	3.67255	3.07414	4.02426	3.73998	5.23625	3.94944
910549	Oesophagus	KIN001-270	Yes	4.78801	4.97083	5.2177	5.15882	5.34478	4.98316	5.13506
946382	Breast	Belinostat	No	0.103696	0.114896	0.2705	-0.187276	0.890119	0.405259	0.2987
924240	Breast	HG6-64-1	Yes	1.91439	1.3849	3.91382	3.85107	0.00289969	3.31639	2.49382
908446	Stomach	Pictilisib	Yes	3.19676	1.31947	1.6286	2.46767	0.829003	1.57723	1.5644
1240215	Soft tissue	Ispinesib Mesylate	No	-1.42832	-1.45308	-0.85228	-1.79024	-0.189054	-1.1482	-1.08657
1240125	Skin	Doramapimod	Yes	4.41691	4.89312	4.10055	4.29167	4.2963	4.46375	4.40908
1524416	Kidney	JW-7-24-1	Yes	-1.72966	0.133177	-0.179292	-0.11298	-0.207408	0.0595809	-0.0613846
753531	Upper aerodigestive tract	CP466722	Yes	2.08824	2.215	2.36794	2.13069	2.05513	1.77856	2.10946
687561	Central nervous system	Zibotentan	No	5.65594	4.98343	5.34909	5.01121	4.50583	5.15342	5.0006
1290798	Breast	PHA-793887	Yes	5.12703	4.2671	3.72513	4.31472	4.79409	4.76148	4.3725
909256	Breast	KIN001-236	No	3.24894	3.01542	2.6163	3.5871	3.62733	2.19938	3.0091
907312	Urinary tract	MPS-1-IN-1	Yes	5.56343	4.24338	4.82929	4.25653	4.1783	5.20767	4.54303
949166	Bone	KIN001-266	Yes	1.61405	2.95183	2.54742	2.53811	2.73738	2.3351	2.62197
1480362	Ovary	Lestauritinib	No	-0.141275	-0.342766	-1.07658	-0.774885	-1.10873	-1.08124	-0.876838
925346	Pancreas	ZM447439	Yes	1.47233	2.41437	1.95512	2.1259	2.0843	1.89095	2.09413
1298356	Lung (NSCLC)	Navitoclax	No	1.63139	2.33211	2.30399	2.14951	1.43301	2.14803	2.07333
1290722	Thyroid	Afatinib	Yes	0.536908	1.24207	1.69485	1.31152	1.76699	1.67084	1.53725
907170	Autonomic ganglia	Bryostatin 1	No	-3.20726	-1.96328	-2.56078	-2.0376	-2.29487	-1.94082	-2.15947
1331032	Lymphoid	Masitinib	Yes	2.93945	2.68799	2.61652	2.80871	2.52996	2.75408	2.67945
910861	Lymphoid	Idelalisib	No	3.19904	4.0825	2.80546	3.75721	1.73553	3.46398	3.16894
949158	Bone	BI-2536	Yes	-2.22918	-2.2379	-2.07388	-0.986423	-2.87504	-1.62852	-1.96035
905991	Ovary	Fedratinib	Yes	2.03846	2.54078	1.78831	1.88316	1.87564	1.97033	2.01164
735784	Oesophagus	TPCA-1	Yes	4.54159	4.56805	4.26103	4.84522	4.55535	4.48304	4.54254
907300	Haematopoietic	WH-4-023	Yes	3.06841	3.68268	3.3841	2.8412	3.64464	2.89237	3.289
908142	Lymphoid	LFM-A13	Yes	4.763	4.24218	4.01072	4.20083	4.51469	4.35628	4.26494
909713	Skin	Dasatinib	Yes	-1.57444	0.252224	-1.89286	-0.946709	-0.56386	-1.2557	-0.881383
909711	Stomach	WH-4-023	Yes	4.65564	4.1234	4.40342	3.9759	4.46791	4.19261	4.23265
687506	Cervix	TPCA-1	Yes	3.6428	4.46326	4.48372	5.16362	4.28478	4.61686	4.60245
908449	Central nervous system	BIX02189	Yes	3.61556	4.15504	3.95158	4.01773	4.14427	4.05364	4.06445
908123	Breast	JNK Inhibitor VIII	Yes	3.57345	4.2543	3.93923	4.01694	3.77873	4.11843	4.02153
906812	Breast	GSK429286A	Yes	5.30023	4.52403	4.6149	4.87713	4.78603	4.84591	4.7296
1240208	Pancreas	AS605240	No	2.66488	3.0889	3.33492	2.30552	2.12184	3.70218	2.91067
909713	Skin	SB216763	Yes	5.32234	4.33341	5.06364	4.31953	4.85427	4.19394	4.55296
687815	Lung (NSCLC)	NSC-207895	No	5.53659	4.96402	4.79556	4.94679	4.9709	5.07836	4.95113
906800	Lymphoid	BMS-345541	Yes	0.796155	0.77457	1.86449	1.71903	1.18321	0.767136	1.26169
1322218	Lymphoid	Bryostatin 1	No	-2.48462	-2.58815	-2.15484	-2.59351	-2.33244	-2.15029	-2.36384
753584	Urinary tract	Afatinib	Yes	1.97158	1.36894	1.7361	1.61632	1.45663	1.18739	1.47308
1298151	Liver	Bryostatin 1	No	-2.25255	-1.94999	-2.17778	-2.31231	-1.98435	-2.01182	-2.08725
910849	Bone	Trametinib	Yes	0.713639	1.44531	0.536477	0.384152	-0.491603	0.27613	0.430093
949173	Autonomic ganglia	CCT007093	No	4.51463	4.42242	4.16716	4.36975	4.50864	4.33168	4.35993
905980	Kidney	NSC-87877	No	5.82139	4.93035	4.60856	4.96413	3.19776	4.90493	4.52115
906824	Cervix	(5Z)-7-Oxozeaenol	Yes	0.851027	0.577573	1.73121	0.771011	0.678128	1.05247	0.962079
1303900	Breast	Pelitinib	Yes	1.66613	2.56016	1.6147	0.548436	1.15319	2.12338	1.59997
753547	Lung (others)	WZ3105	Yes	-1.06615	0.0520075	-0.615582	-1.40314	-0.984515	-0.596584	-0.709563
910694	Central nervous system	CCT007093	No	2.83088	4.37797	4.38473	4.49425	4.63194	4.13051	4.40388
906864	Thyroid	GW-2580	Yes	5.51022	5.25208	5.23608	5.18398	5.26389	5.58594	5.30439
753596	Skin	Luminespib	No	-3.257	-3.20955	-3.12875	-2.90166	-2.62499	-2.63738	-2.90046
1298160	Skin	CUDC-101	Yes	0.344803	1.02337	0.821452	0.24745	1.16847	0.770411	0.806231
1240166	Soft tissue	Tamoxifen	No	1.64639	3.2007	3.0119	3.07727	3.2693	3.0196	3.11575
910079	Oesophagus	RO-3306	Yes	4.3355	3.01598	3.36171	2.94737	4.08952	3.67944	3.41881
905936	Large intestine	TW 37	No	-2.29232	-0.949174	-0.170862	-0.305545	0.374777	0.259192	-0.158322
722045	Lung (NSCLC)	KIN001-266	Yes	2.57241	2.9236	2.73176	3.99082	2.84105	2.73601	3.04465
908458	Large intestine	Idelalisib	No	5.02149	4.77325	4.3189	4.76545	5.39856	3.91837	4.63491
1290797	Pancreas	PI-103	Yes	-0.5119	2.41275	1.92953	1.63434	1.14442	1.54783	1.73377
1299059	Upper aerodigestive tract	Tipifarnib	No	5.54533	3.88978	2.78818	3.99438	2.49487	2.61136	3.15572
1503362	Oesophagus	Nutlin-3a (-)	No	4.10211	3.98531	4.01206	3.2794	2.88145	3.65705	3.56306
909747	Large intestine	GSK690693	Yes	5.27495	4.88262	4.932	4.97785	5.44476	5.05998	5.05944
910930	Lymphoid	Pazopanib	Yes	2.57017	2.86418	3.09438	2.54528	3.23229	2.85313	2.91785
909729	Central nervous system	XMD14-99	Yes	3.20053	4.57652	4.47205	4.42352	4.50553	4.27115	4.44975
1240226	Skin	NG-25	Yes	1.4875	2.52693	1.20088	1.14064	1.5931	1.87326	1.66696
713880	Lung (others)	Temsirolimus	No	-2.71258	-2.69184	-0.955812	-2.88665	-0.895571	-3.03888	-2.09375
1240202	Lung (NSCLC)	Obatoclax Mesylate	No	-0.408986	-0.313056	-1.18779	0.0907191	-0.287854	-0.499467	-0.43949
924104	Thyroid	Quizartinib	Yes	2.21438	2.06137	2.23474	1.99402	2.09343	2.01018	2.07875
907062	Upper aerodigestive tract	Ponatinib	Yes	1.42177	2.17541	1.66951	1.74119	1.96555	2.22117	1.95457
1240130	Skin	PI-103	Yes	-0.0883094	1.72409	-0.391041	2.98351	-0.858784	0.949898	0.881534
946361	Lung (NSCLC)	Nutlin-3a (-)	No	4.49837	2.39824	3.67724	2.38026	2.13362	3.69774	2.85742
909751	Large intestine	Omipalisib	Yes	-0.942358	-2.08834	-2.79686	-2.28894	-2.27564	-1.87337	-2.26463
722045	Lung (NSCLC)	Tanespimycin	No	-2.92542	-2.02754	-0.629724	-0.312769	0.652191	-1.89464	-0.842497
906696	Thyroid	Veliparib	No	3.51355	3.36637	2.72493	2.81565	3.31788	3.12447	3.06986
753562	Upper aerodigestive tract	PD0325901	Yes	-1.26603	-0.725957	-2.02183	-0.960532	-1.82911	-2.3071	-1.5689
908446	Stomach	Bryostatin 1	No	-2.53585	-2.14289	-2.55935	-2.3356	-2.25275	-2.10289	-2.2787
910937	Lung (others)	BIX02189	Yes	3.47839	3.56723	3.75686	3.37209	3.66192	3.94118	3.65986
1330995	Lymphoid	BX-912	Yes	4.71613	3.71676	3.41035	4.00883	3.52213	3.62868	3.65735
908145	Central nervous system	AZD7762	Yes	-1.60898	-0.94977	-1.02984	-1.31505	-1.9129	-0.752239	-1.19196
753532	Upper aerodigestive tract	Belinostat	No	1.78405	3.09762	3.13026	3.76612	1.99278	2.35389	2.86813
1298169	Kidney	ZSTK474	No	3.52107	3.5157	3.64638	2.60784	3.78615	3.98461	3.50814
910546	Pancreas	Pelitinib	Yes	1.05214	0.116664	-0.364422	1.2151	-0.074796	1.70021	0.518552
688007	Lung (others)	PAC-1	No	3.79283	3.01136	2.89484	2.79218	3.37052	2.0496	2.8237
907072	Bone	Luminespib	No	0.941315	-2.38273	-2.04698	-2.74534	-1.90131	-2.21358	-2.25799
1299075	Prostate	Tivozanib	Yes	0.618721	0.731114	0.372651	0.333883	-0.0106094	0.277458	0.340899
906812	Breast	FH535	No	2.84278	3.07058	2.51631	3.26034	3.72863	2.58358	3.03189
907066	Urinary tract	Linsitinib	Yes	2.86639	2.30089	2.90608	2.61206	3.00801	2.54574	2.67455
910689	Large intestine	QS11	No	5.51394	5.27663	5.38435	5.48971	5.16649	4.99773	5.26298
909756	Soft tissue	WHI-P97	Yes	4.13134	4.11467	4.04976	4.16777	4.16912	3.87691	4.07565
908123	Breast	UNC1215	No	2.23291	2.35025	2.29346	2.49551	2.25222	2.2662	2.33152
1299070	Ovary	Zibotentan	No	4.955	4.06289	4.95165	4.8609	5.03726	4.95635	4.77381
910399	Lung (NSCLC)	GSK650394	Yes	4.62978	4.21512	3.98325	4.25325	4.26853	4.17826	4.17968
910692	Lung (others)	GW843682X	Yes	-1.88294	-1.25252	-1.62732	-1.70919	-2.09343	-1.48686	-1.63386
908481	Lung (others)	Embelin	No	5.01419	4.33618	4.34436	3.91315	4.21385	4.50047	4.2616
910544	Haematopoietic	Saracatinib	Yes	2.97906	2.53059	2.50427	2.64686	2.95129	2.68554	2.66371
906824	Cervix	BIX02189	Yes	3.54375	3.08763	3.34291	3.95071	3.74076	3.51618	3.52764
907045	Breast	MPS-1-IN-1	Yes	6.45634	5.61048	5.28004	5.11331	5.39153	5.28571	5.33621
1240215	Soft tissue	AR-42	No	-0.125634	-0.251761	0.13093	-0.103489	-0.266566	-0.34451	-0.167079
1480364	Ovary	Omipalisib	Yes	-0.908593	-1.05388	-1.37096	-1.55605	-1.19662	-1.88989	-1.41348
909746	Large intestine	CAY10603	No	2.14731	2.94059	1.6094	1.78585	1.61922	4.67984	2.52698
930298	Cervix	CCT007093	No	4.42434	4.86679	4.34729	4.25583	4.29029	4.26841	4.40572
908445	Stomach	Imatinib	Yes	3.38749	3.19916	3.205	2.82668	3.30945	3.33507	3.17507
924186	Ovary	TAK-715	Yes	5.92918	3.57421	3.83913	3.00648	3.60292	3.58963	3.52248
753599	Lung (others)	PFI-1	Yes	3.42267	3.73849	3.24822	3.85001	3.41561	3.54952	3.56037
907270	Lymphoid	KIN001-270	Yes	5.45013	4.80301	4.35224	4.67308	4.67163	4.67422	4.63484
910948	Breast	JW-7-24-1	Yes	2.16771	1.7677	2.00233	2.58461	2.37596	1.46372	2.03887
908147	Lymphoid	Olaparib	No	1.49542	2.35891	2.19898	1.90567	1.82602	1.68401	1.99472
907046	Breast	CP724714	Yes	4.13826	4.2178	4.25444	4.13267	3.30074	3.03897	3.78892
909749	Urinary tract	JNK-9L	Yes	-1.5186	-0.849385	-0.816624	-1.34032	-1.42142	-0.692689	-1.02409
908469	Lung (others)	Tozasertib	Yes	1.69742	2.14337	1.71716	0.977854	1.48838	1.58717	1.58279
753565	Lung (others)	PHA-665752	Yes	2.09115	3.04837	2.14388	2.67334	2.58544	3.32234	2.75467
910941	Autonomic ganglia	BIX02189	Yes	4.28263	3.21097	3.49855	4.46773	4.08832	4.07924	3.86896
910568	Thyroid	Bicalutamide	No	2.51115	2.12072	2.48227	2.24792	2.55858	2.49047	2.37999
687780	Lung (NSCLC)	SGC0946	No	1.69497	1.61327	1.63098	1.89854	1.44099	2.01706	1.72017
687798	Lung (NSCLC)	Selumetinib	Yes	1.51001	3.4009	3.82379	3.59625	-0.776634	2.46536	2.50193
910554	Large intestine	Salubrinal	No	5.85305	4.40778	4.62445	4.31266	4.67781	4.53731	4.512
906808	Lung (others)	Quizartinib	Yes	2.67935	2.23887	2.09119	1.95743	2.72293	2.08099	2.21828
907291	Large intestine	AS605240	No	2.72355	0.990443	3.40557	2.77783	2.87377	2.64638	2.5388
906814	Skin	NSC-207895	No	5.48257	5.16743	4.82613	3.96468	2.52138	4.56592	4.20911
684052	Bone	BAY-61-3606	Yes	2.17055	1.89517	2.86358	1.46293	1.82677	2.21157	2.052
910544	Haematopoietic	CAY10603	No	-1.53793	-1.14808	-0.81607	-1.01456	-1.19566	-0.713864	-0.977646
1330984	Lymphoid	Idelalisib	No	2.31115	2.00408	2.00733	2.31673	2.35477	2.3837	2.21332
905938	Haematopoietic	Midostaurin	Yes	-0.390327	-0.194861	-0.927054	-0.374574	-0.292534	0.689725	-0.21986
1298533	Pancreas	CUDC-101	Yes	0.646559	0.159748	-0.170109	-0.0392191	-0.127121	1.14948	0.194556
908440	Autonomic ganglia	BIX02189	Yes	4.07704	3.18382	4.07475	3.91733	3.2282	3.77228	3.63528
910695	Biliary tract	Saracatinib	Yes	0.173115	1.13722	0.804146	0.913198	0.574776	1.85769	1.0574
910948	Breast	FH535	No	3.69996	3.05852	2.24234	3.51624	4.20022	3.49141	3.30175
907057	Liver	KIN001-260	Yes	4.47586	4.18164	4.19127	4.52627	4.22031	4.07704	4.23931
908462	Pleura	GW441756	Yes	3.84022	2.11423	2.81012	2.41732	2.61498	3.1067	2.61267
905986	Central nervous system	BMS-345541	Yes	2.15089	2.69222	3.16546	2.7988	2.50492	2.76721	2.78572
907072	Bone	Vorinostat	No	0.598529	1.52782	1.297	1.85071	2.38047	1.07304	1.62581
1297438	Lung (others)	PIK-93	No	1.78917	1.40702	1.73937	1.21056	2.25228	1.74528	1.67091
1503364	Stomach	JNK Inhibitor VIII	Yes	4.33561	4.06013	3.82639	4.0819	4.23626	3.98517	4.03797
753559	Oesophagus	SN-38	No	-6.49276	-5.94002	-4.86316	-3.7748	-4.93056	-3.62993	-4.62769
909256	Breast	BX-912	Yes	1.22109	0.969983	1.23314	2.73497	1.57416	0.946172	1.49168
907045	Breast	Lestauritinib	No	3.58293	1.90922	2.24117	1.49947	2.98833	1.6859	2.06482
946373	Central nervous system	KIN001-236	No	4.98978	4.94993	5.4174	4.9458	5.30367	5.35418	5.1942
910781	Endometrium	AS601245	Yes	0.742955	1.49985	1.95315	1.61887	1.16788	1.04694	1.45734
908159	Lymphoid	JQ1	Yes	-0.262956	-0.577345	-0.548605	-0.498053	-0.919735	-0.64904	-0.638555
908448	Haematopoietic	Pazopanib	Yes	2.60169	3.09147	2.51554	2.04147	2.45953	-0.169686	1.98767
1290767	Bone	KIN001-244	Yes	4.01035	4.98045	4.91784	4.66867	4.37609	4.20452	4.62951
1480360	Ovary	KIN001-236	No	5.23024	4.52187	4.59239	4.57574	4.81787	4.72399	4.64637
910925	Skin	Lenalidomide	No	3.79489	3.83905	3.77818	3.63234	3.49351	3.74702	3.69802
688023	Lung (others)	XMD8-92	Yes	2.18442	3.18113	2.80355	3.932	3.24219	3.27803	3.28738
688121	Bone	EHT-1864	No	3.07636	3.50758	3.83625	3.41119	3.87602	3.23142	3.57249
1240192	Lung (others)	Y-39983	Yes	4.2989	4.66932	4.86316	4.00494	4.46673	4.82737	4.56631
1299080	Skin	Selumetinib	Yes	-0.859617	1.36044	-0.705148	3.04836	-1.92595	-0.372358	0.281069
1298145	Skin	EHT-1864	No	4.2011	3.74969	3.92186	3.80557	4.69114	3.9286	4.01937
910850	Liver	Bosutinib	Yes	3.46236	2.65791	2.73381	2.62778	1.44022	3.03029	2.498
910935	Lymphoid	SL0101	Yes	3.97912	4.07322	3.59471	3.54937	3.89127	3.96648	3.81501
910566	Haematopoietic	BX-912	Yes	1.66395	0.607163	-0.82004	0.431267	1.24885	0.954497	0.484348
946382	Breast	Luminespib	No	-2.66888	-3.22609	-2.10404	-1.44266	-2.40806	-1.38945	-2.11406
909249	Lymphoid	SB590885	Yes	3.62199	3.2623	3.56058	3.509	3.42089	3.51062	3.45268
906849	Stomach	JQ1	Yes	-0.391186	-0.533648	-0.417232	-1.03484	0.641101	-0.0994949	-0.288823
687568	Central nervous system	Pelitinib	Yes	2.19764	2.02948	2.19524	2.20895	3.15052	1.92776	2.30239
909977	Bone	PI-103	Yes	1.29257	2.2525	2.49024	2.48363	3.67331	2.2074	2.62142
946358	Lymphoid	QL-X-138	Yes	-0.5136	0.440404	-0.703463	-0.284264	0.534281	0.138478	0.0250873
910947	Haematopoietic	AKT inhibitor VIII	Yes	1.68215	1.9713	2.03161	2.26861	1.57365	2.06828	1.98269
930299	Thyroid	XAV939	No	4.9355	4.23496	4.06412	3.94084	4.19155	4.03936	4.09417
713885	Lung (others)	UNC0638	No	1.1985	2.40582	2.68842	2.30373	2.66109	2.35441	2.4827
1290765	Bone	JQ1	Yes	1.02924	0.59215	1.05229	1.84593	0.48256	0.708752	0.936337
1290812	Pleura	CAY10603	No	0.656786	1.55037	1.43144	1.50918	0.307858	0.28933	1.01764
924188	Central nervous system	MK-2206	Yes	2.79405	2.07293	2.72047	2.92637	2.29456	3.21114	2.64509
687812	Lung (NSCLC)	Linifanib	Yes	2.26611	2.51709	2.39216	2.518	2.56393	2.96798	2.59183
687983	Lung (others)	Trametinib	Yes	-0.651073	0.791432	0.679908	0.444962	1.93175	1.66036	1.10168
909263	Large intestine	AZD7762	Yes	-0.038729	0.261875	0.133344	0.367318	0.541413	0.439986	0.348787
908136	Lymphoid	WH-4-023	Yes	1.04091	1.28274	2.29754	2.61849	1.03206	2.16349	1.87886
907312	Urinary tract	Obatoclax Mesylate	No	1.08664	0.292466	0.299913	-0.158072	0.0583885	-0.404181	0.0177029
907043	Lymphoid	GW441756	Yes	1.69522	2.24261	2.27055	2.06024	1.93617	1.99517	2.10095
907299	Soft tissue	Gefitinib	Yes	1.97773	1.00894	0.38804	0.998032	1.7167	1.22521	1.06738
924238	Thyroid	Ponatinib	Yes	0.0873992	0.352941	1.16554	1.02222	0.636866	1.52636	0.940784
946370	Central nervous system	Veliparib	No	4.151	4.31491	4.24424	4.41773	4.27251	4.30654	4.31119
1240191	Lung (NSCLC)	AKT inhibitor VIII	Yes	1.57019	2.36988	2.55103	1.7313	1.27905	2.20918	2.02809
908125	Skin	OSI-930	Yes	3.94594	3.92652	4.07304	4.08982	3.99673	3.56033	3.92929
905979	Kidney	Serdemetan	No	3.03878	2.45937	2.50121	2.42045	2.79024	2.71782	2.57782
910941	Autonomic ganglia	AZD8055	Yes	-0.0356087	0.0469932	-0.22367	-0.307969	0.322354	-0.100165	-0.0524913
1240142	Lung (NSCLC)	FR-180204	Yes	5.21681	4.27454	4.69278	4.67397	4.69392	4.81687	4.63042
907290	Bone	SNX-2112	No	-2.53909	-0.509967	0.917256	-2.13754	-0.499764	0.694676	-0.307068
753532	Upper aerodigestive tract	Linsitinib	Yes	0.688414	2.55505	1.85959	2.89267	2.50071	2.49004	2.45961
908150	Pleura	AZD8055	Yes	-0.657781	0.168977	0.624726	0.385845	0.608356	1.02424	0.562429
1479995	Ovary	QL-XII-47	Yes	1.35337	2.28873	1.77671	2.91185	2.25216	2.34491	2.31487
753546	Skin	TPCA-1	Yes	5.56618	3.07462	4.47774	3.35121	4.64689	4.09454	3.929
688007	Lung (others)	AZ628	Yes	3.23295	3.85267	3.38996	3.91868	2.88538	3.55851	3.52104
925338	Breast	XMD13-2	Yes	4.51058	4.47727	4.56384	4.07883	4.71856	4.49216	4.46613
1298146	Liver	Pazopanib	Yes	4.30391	3.9679	3.78939	4.88388	4.4255	2.94773	4.00288
910907	Pancreas	Bexarotene	No	2.29911	3.47951	3.04519	4.45429	3.05489	3.84197	3.57517
907299	Soft tissue	PD173074	Yes	0.456445	2.18635	2.17572	2.79609	2.00893	1.61304	2.15603
1290767	Bone	Talazoparib	No	2.24981	3.84985	2.31739	3.20116	2.90267	1.89247	2.83271
1240140	Upper aerodigestive tract	QS11	No	2.22075	2.45794	2.59264	3.19221	2.71982	2.37637	2.66779
909252	Lymphoid	KIN001-270	Yes	3.06959	3.40759	3.08201	3.43285	3.32026	3.25149	3.29884
1298539	Ovary	Tamoxifen	No	4.00646	3.91323	3.85637	3.73261	3.4376	4.18728	3.82542
908121	Breast	AT-7519	Yes	4.04199	0.490413	1.87809	2.14293	1.29394	1.58349	1.47777
753595	Pancreas	Serdemetan	No	2.56776	2.39963	3.44261	3.10416	3.29639	3.27269	3.1031
908452	Central nervous system	PF-4708671	Yes	5.00081	3.8579	3.45682	4.07209	4.40141	4.22415	4.00247
949090	Ovary	NG-25	Yes	1.89636	4.23914	4.54061	2.93274	3.62104	4.00744	3.86819
910927	Breast	NSC-87877	No	1.77818	4.52851	3.78224	4.09782	3.94846	3.86961	4.04533
910849	Bone	Camptothecin	No	-5.34342	-3.0123	-4.02876	-3.13676	-2.34855	-2.67487	-3.04025
1330950	Lymphoid	CUDC-101	Yes	-2.99179	-2.13666	-1.75332	-1.17278	-2.69085	-1.83994	-1.91871
907281	Lymphoid	AR-42	No	-2.47528	-1.70693	-2.0039	-1.99909	-2.11694	-1.83472	-1.93232
1290730	Urinary tract	NU7441	Yes	1.87591	1.8858	2.16831	2.04611	1.48718	2.06346	1.93017
910568	Thyroid	Veliparib	No	3.18483	3.77359	3.7176	3.90699	3.73238	3.87757	3.80163
1240193	Lung (others)	Rapamycin	No	-1.68866	-0.782954	-0.982355	-1.97779	-1.15512	-1.01971	-1.18359
687563	Central nervous system	VX-11e	Yes	4.13837	3.3303	2.99234	2.41096	3.41789	2.48468	2.92723
906696	Thyroid	ZSTK474	No	0.710934	2.0785	1.98346	1.30665	1.31017	0.794448	1.49465
1479988	Ovary	GSK1070916	Yes	1.48793	1.53013	1.85107	1.95516	1.53224	1.45543	1.66481
906798	Urinary tract	Zibotentan	No	5.0898	4.72276	5.20283	4.89673	4.98431	5.1021	4.98174
907287	Large intestine	SB-505124	Yes	5.06978	4.45168	4.86075	4.67242	4.5505	4.5312	4.61331
910852	Breast	Bexarotene	No	3.6514	2.78989	2.90735	2.79362	3.03885	2.63793	2.83353
1290907	Large intestine	AZD6482	No	3.47355	3.37173	3.47695	3.74614	2.66235	3.74894	3.40122
1330983	Haematopoietic	Doramapimod	Yes	4.28247	4.20239	4.37423	4.2383	4.51404	4.29283	4.32436
910566	Haematopoietic	NG-25	Yes	-0.00958323	0.675455	1.23663	1.35978	1.49806	1.00338	1.15466
905978	Kidney	Nilotinib	Yes	2.12161	2.97262	2.82209	2.99766	3.33156	3.30747	3.08628
1524416	Kidney	(5Z)-7-Oxozeaenol	Yes	-1.14668	0.959429	0.469046	0.398823	1.64994	0.616868	0.818822
908471	Lung (NSCLC)	XAV939	No	3.14337	3.64677	3.1946	3.09119	3.1737	3.527	3.32665
909779	Lung (others)	SB-505124	Yes	4.42662	3.85858	3.86869	3.80792	4.00986	2.87895	3.6848
753547	Lung (others)	SB216763	Yes	4.32714	4.67648	4.41276	4.85001	4.31676	4.30615	4.51243
1240186	Lung (others)	EHT-1864	No	5.20774	3.90934	4.1031	3.8137	4.19048	3.79561	3.96245
910549	Oesophagus	TPCA-1	Yes	5.87854	3.07906	3.31773	3.16555	4.18004	2.98366	3.34521
909758	Vulva	FH535	No	1.42577	1.69489	1.23255	1.91938	0.564409	1.85697	1.45364
753535	Upper aerodigestive tract	AR-42	No	-0.9012	-0.366932	-0.272432	-0.580041	-0.72371	-0.104402	-0.409503
1524418	Kidney	Cabozantinib	Yes	2.19269	2.15358	2.50885	2.28003	2.26544	2.26743	2.29506
905991	Ovary	Masitinib	Yes	2.86124	3.11786	3.10614	3.06266	2.77104	2.80447	2.97243
949158	Bone	XMD11-85h	Yes	3.20826	3.32952	3.0851	2.86495	2.85899	3.16606	3.06092
908447	Autonomic ganglia	GSK690693	Yes	4.3576	4.41491	3.93144	4.29281	3.2971	4.06603	4.00046
688021	Lung (others)	KIN001-266	Yes	5.85737	3.89894	4.64847	4.23954	4.94493	5.17428	4.58123
908440	Autonomic ganglia	Omipalisib	Yes	-6.18641	-3.06285	-3.86933	-4.07373	-3.66241	-3.09565	-3.5528
910942	Testis	Selisistat	No	4.92337	4.53576	4.53661	4.44837	4.339	5.03326	4.5786
906791	Lung (NSCLC)	SB-505124	Yes	4.47364	4.2646	3.94438	4.30295	4.40663	4.12983	4.20968
684062	Bone	QL-XI-92	Yes	3.16074	3.10736	2.32056	3.24159	3.43301	2.59092	2.93869
906795	Thyroid	YM201636	No	3.02368	3.20896	2.75292	2.67792	3.0041	3.7376	3.0763
1330984	Lymphoid	Seliciclib	Yes	3.34696	3.22895	3.43225	2.96662	3.3416	2.98758	3.1914
1240182	Lung (others)	Pelitinib	Yes	3.76826	3.6642	3.32635	2.98058	3.32946	3.5919	3.3785
910694	Central nervous system	CP466722	Yes	2.46827	2.76606	3.00335	3.16087	2.50363	4.33986	3.15475
909256	Breast	JNK Inhibitor VIII	Yes	4.17897	3.96625	4.04989	3.94332	3.76912	3.73285	3.89229
907279	Central nervous system	QS11	No	5.61846	4.80289	3.64729	4.78767	4.77651	4.97637	4.59814
724834	Lung (NSCLC)	XMD8-92	Yes	3.53639	3.07813	2.66737	2.56464	3.36042	3.00381	2.93487
909262	Lymphoid	XMD13-2	Yes	3.71058	3.09417	2.81978	3.68517	2.91238	3.33644	3.16959
1298146	Liver	Olaparib	No	3.92297	4.43807	4.31492	2.6113	4.43211	3.6758	3.89444
908447	Autonomic ganglia	QL-X-138	Yes	1.00368	2.42208	0.763172	1.34015	0.736806	0.551953	1.16283
1327774	Lymphoid	CP724714	Yes	3.07447	3.12449	3.0647	2.64956	2.94448	2.8715	2.93094
910692	Lung (others)	Y-39983	Yes	4.08101	4.56592	4.51983	4.19956	4.85305	3.71283	4.37024
753563	Lymphoid	Selumetinib	Yes	3.51189	3.17112	3.58269	3.07413	3.83212	3.16746	3.3655
713899	Lung (others)	Y-39983	Yes	2.96463	3.24628	3.04773	3.0144	3.40967	3.32474	3.20856
1331048	Lymphoid	PI-103	Yes	-1.73261	-1.97742	-1.60755	-1.16111	-2.37029	-1.69675	-1.76262
908462	Pleura	KIN001-266	Yes	5.62114	5.40845	5.62253	5.64165	5.51464	5.02294	5.44204
724812	Urinary tract	Alectinib	Yes	3.74894	3.7483	3.80259	3.72602	3.3892	3.45843	3.62491
687452	Urinary tract	TW 37	No	-0.555166	-0.34579	-0.0787249	-0.512649	0.21531	0.0600373	-0.132363
1298353	Lung (NSCLC)	Doramapimod	Yes	4.93835	4.67022	4.89342	4.0611	4.846	4.72427	4.639
749709	Breast	JW-7-24-1	Yes	0.551362	1.48908	2.09023	1.18588	1.38441	1.42447	1.51481
1240166	Soft tissue	AZ628	Yes	1.11448	2.18334	2.78827	2.57094	1.83922	2.55338	2.38703
753561	Upper aerodigestive tract	PHA-793887	Yes	1.6927	1.98962	2.26852	3.3487	1.94178	4.04961	2.71965
908465	Lung (others)	Belinostat	No	-0.964405	-0.396673	0.0814156	-0.210611	-0.183636	-0.0958366	-0.161068
906804	Ovary	Nilotinib	Yes	3.00247	2.82979	2.09117	2.12806	2.63227	1.71121	2.2785
910921	Skin	Axitinib	Yes	1.5529	1.976	1.83596	1.52564	2.16939	1.50231	1.80186
910948	Breast	PD173074	Yes	-1.24864	1.97684	3.00647	2.56686	2.42123	1.83343	2.36097
905982	Central nervous system	CP466722	Yes	4.10165	3.18773	3.65164	3.40963	3.78061	2.97624	3.40117
905977	Skin	FTI-277	No	1.6275	2.3819	2.42247	2.21222	2.46604	2.32349	2.36123
684057	Bone	A-443654	Yes	1.70176	-0.0907078	1.24013	0.0213433	0.26151	0.892792	0.465014
909758	Vulva	FR-180204	Yes	5.25539	4.83707	5.04006	4.92287	4.93486	5.16189	4.97935
683665	Lymphoid	PHA-793887	Yes	0.870168	0.00361077	-0.34708	-0.572418	-0.79355	-1.27743	-0.597373
909771	Haematopoietic	FTI-277	No	1.74545	2.26265	2.30069	2.23073	2.6741	2.17591	2.32882
910935	Lymphoid	Entinostat	No	-1.46404	-0.76149	-0.942402	-0.736963	0.564872	-0.687011	-0.512599
1247871	Lymphoid	GSK429286A	Yes	1.6891	2.0886	2.41077	2.94814	2.31286	2.87026	2.52613
753562	Upper aerodigestive tract	CAY10603	No	1.45343	1.8053	1.44187	1.61124	1.90662	0.683116	1.48963
753595	Pancreas	Tanespimycin	No	1.3196	-2.45775	-0.976475	-0.901133	-0.921565	-0.888979	-1.22918
910850	Liver	Ruxolitinib	Yes	4.25042	4.44838	4.71552	4.51053	4.03564	4.3072	4.40345
724828	Autonomic ganglia	Tanespimycin	No	1.65755	-0.157439	-0.248587	-0.700903	0.77053	-0.703294	-0.207939
1331045	Lymphoid	CP724714	Yes	4.64129	4.0423	4.20298	3.79634	4.17552	3.78685	4.0008
908443	Lung (NSCLC)	SN-38	No	-2.70044	-2.24215	-2.75041	-2.52608	-4.58176	-2.53934	-2.92795
924110	Lymphoid	BAY-61-3606	Yes	1.95824	3.13758	1.3929	2.55124	1.87792	2.1794	2.22781
1298141	Pancreas	QS11	No	4.62926	4.94184	5.30635	5.22833	4.96433	4.87729	5.06363
687596	Lung (others)	KIN001-270	Yes	5.08812	5.04936	4.93559	5.08372	4.91846	5.05935	5.0093
1323913	Haematopoietic	VX-702	Yes	1.49741	1.68658	2.35363	1.23827	1.84746	1.71334	1.76785
908481	Lung (others)	FH535	No	3.58589	3.07319	2.71358	3.41128	3.39537	3.90062	3.29881
908467	Lung (others)	Bosutinib	Yes	2.67105	1.94945	1.7492	1.23117	1.90992	1.87744	1.74344
910544	Haematopoietic	JNK Inhibitor VIII	Yes	4.22452	4.06064	4.02649	4.12201	3.87717	4.18857	4.05498
907322	Lymphoid	SN-38	No	-2.37731	-3.27834	-3.52522	-3.12027	-3.00385	-5.00485	-3.5865
687506	Cervix	FH535	No	1.349	2.4241	1.56058	1.37315	1.50532	1.47726	1.66808
905942	Lung (NSCLC)	GSK269962A	Yes	2.92804	3.07745	2.1254	2.81898	2.45016	2.9612	2.68664
1298349	Lung (others)	Omipalisib	Yes	-0.893496	-2.89424	-1.70399	-1.50754	-2.16355	-2.24661	-2.10319
1240218	Pancreas	JNK-9L	Yes	-0.597447	-0.202739	-0.363599	-0.0121525	0.266997	0.104992	-0.0413005
1331034	Lymphoid	GSK429286A	Yes	3.65672	3.42348	2.07806	2.6055	2.55931	2.51556	2.63638
910704	Breast	NU7441	Yes	1.57005	1.93981	1.26902	1.94404	2.31552	2.27146	1.94797
906746	Central nervous system	WHI-P97	Yes	3.96982	4.3605	4.54377	4.46911	4.04738	4.21605	4.32736
753595	Pancreas	PHA-665752	Yes	3.54394	3.11612	2.75064	3.0807	2.72954	3.2171	2.97882
906844	Breast	Axitinib	Yes	1.16385	0.63451	1.65137	1.90195	1.82533	1.87215	1.57706
1331025	Lymphoid	BI-2536	Yes	-0.653657	-1.3063	0.229544	0.61532	1.56417	0.800349	0.380615
905980	Kidney	Quizartinib	Yes	3.02317	2.7381	2.66472	2.61588	2.9722	2.37772	2.67373
1240196	Upper aerodigestive tract	KIN001-236	No	4.37432	4.30611	4.35338	4.37775	4.64528	4.15186	4.36688
1297447	Lymphoid	OSU-03012	Yes	2.3822	1.95063	2.03574	2.01155	2.03071	1.79067	1.96386
949164	Bone	Camptothecin	No	-2.26926	-2.55897	-4.56321	-5.15301	-5.51847	-5.0817	-4.57507
924110	Lymphoid	EHT-1864	No	3.64608	3.71865	3.54355	2.97648	3.91276	3.51546	3.53338
905990	Ovary	GSK429286A	Yes	6.08343	4.91012	5.0544	5.41961	5.20856	5.67904	5.25435
906868	Central nervous system	BMS-345541	Yes	2.85391	2.17232	2.59998	2.59894	2.34304	2.64571	2.472
1240173	Large intestine	Zibotentan	No	4.83393	5.17615	4.77935	5.26386	5.18489	4.8719	5.05523
910401	Lymphoid	Bosutinib	Yes	0.0465428	1.70117	1.15364	1.02862	1.33499	0.729968	1.18968
1331036	Lymphoid	I-BET-762	Yes	-0.292905	0.448141	-0.572123	0.506305	0.277622	0.874694	0.306928
1524414	Kidney	SB52334	Yes	5.9718	4.829	4.72266	4.79331	4.46626	4.74335	4.71092
724878	Lung (NSCLC)	QL-XI-92	Yes	4.77154	5.07657	4.81574	4.82904	4.46913	4.94023	4.82614
910922	Kidney	GSK690693	Yes	3.89373	4.12407	3.91641	2.2662	0.825737	2.8102	2.78852
687985	Lung (others)	Y-39983	Yes	3.91014	3.267	2.981	3.41082	3.03086	3.78604	3.29515
910779	Lung (NSCLC)	XMD8-92	Yes	2.23601	3.43263	3.15369	3.09406	3.57708	2.49906	3.1513
1480364	Ovary	Lenalidomide	No	4.66651	4.59974	4.59038	4.36539	4.82864	4.38315	4.55346
910706	Lymphoid	Palbociclib	Yes	0.975016	0.752294	1.51541	0.361408	0.983029	0.523644	0.827157
1524416	Kidney	CP724714	Yes	3.17665	3.88952	3.81375	3.7504	3.29685	3.79058	3.70822
907799	Lymphoid	GSK269962A	Yes	1.08184	1.11327	1.63892	1.79356	1.41334	2.06846	1.60551
905985	Central nervous system	Lestauritinib	No	-0.761937	-0.8238	-0.791369	-0.820891	0.630087	-1.15722	-0.592639
1240150	Central nervous system	BMS-345541	Yes	3.37425	3.50657	3.63061	3.26405	3.11103	3.23104	3.34866
946353	Oesophagus	CUDC-101	Yes	3.72879	3.14618	3.70348	2.5719	4.06859	3.82506	3.46304
906823	Central nervous system	AZD7762	Yes	-0.830502	1.16757	0.390194	0.0122882	-1.62802	0.0412745	-0.00333756
907795	Large intestine	Rapamycin	No	-0.141725	-1.62581	-0.989213	-0.522963	-0.484845	-0.450824	-0.814731
907000	Endometrium	Refametinib	Yes	2.07773	1.75667	1.78599	2.90219	1.47086	1.81876	1.94689
749712	Breast	CI-1040	Yes	4.53415	3.77064	3.42703	3.10988	3.34759	3.71065	3.47316
908457	Large intestine	PLX-4720	Yes	5.36778	4.0677	3.9906	4.3907	4.05014	3.9276	4.08535
724870	Pancreas	Selisistat	No	5.74366	5.07719	5.18792	4.9573	5.00757	5.17576	5.08115
907056	Lymphoid	BX-912	Yes	0.931865	1.04645	-0.502555	0.84983	1.53371	0.485731	0.682634
1240141	Pleura	Vorinostat	No	2.53954	4.37468	2.43463	2.37763	3.23044	2.85653	3.05478
905934	Prostate	KIN001-266	Yes	1.4004	3.63346	3.25472	3.19184	2.88408	2.8354	3.1599
1330947	Haematopoietic	Saracatinib	Yes	0.84153	2.54146	1.96805	2.19421	1.41198	1.89051	2.00124
949158	Bone	Rapamycin	No	-1.77068	-0.67523	-1.52367	-2.06341	-2.71095	-2.17992	-1.83064
949172	Autonomic ganglia	BX796	Yes	2.11186	3.04653	2.46237	2.20767	1.95398	2.37622	2.40935
906868	Central nervous system	Ruxolitinib	Yes	3.5932	3.64617	3.76111	3.6603	3.92101	3.9398	3.78568
753592	Lung (NSCLC)	PD0325901	Yes	-2.17939	-1.03272	-0.80559	-1.14187	-1.9488	-2.01217	-1.38823
1303896	Lymphoid	Tamoxifen	No	2.6538	2.79982	3.16257	2.88092	3.02128	2.39984	2.85288
910710	Haematopoietic	Vorinostat	No	-1.62679	-0.395028	-0.440471	-0.364014	-0.514316	-0.0788642	-0.358538
753622	Oesophagus	Midostaurin	Yes	-0.111068	-0.694289	-0.454649	-0.288462	-0.237867	-0.612107	-0.457475
1240199	Ovary	Bryostatin 1	No	-1.24184	-0.698126	-1.4957	-1.71036	-1.31455	-0.846437	-1.21304
687787	Lung (NSCLC)	Midostaurin	Yes	-1.34814	-1.10993	-0.362584	-0.278324	-0.787318	-0.828338	-0.6733
910921	Skin	CP724714	Yes	5.35621	4.63297	4.41273	4.66365	4.72724	4.49801	4.58692
753600	Lung (NSCLC)	DMOG	No	5.06483	6.24908	6.19478	6.25734	5.8629	6.70091	6.253
949164	Bone	Cabozantinib	Yes	1.51039	1.62966	1.83775	1.89987	0.774882	1.3634	1.50111
1674021	Large intestine	SB590885	Yes	3.34266	3.93674	3.97606	3.95626	2.1705	4.04287	3.61649
713878	Lung (others)	DMOG	No	5.1964	6.48348	6.37604	6.57591	6.47567	6.01731	6.38568
1298136	Pancreas	KIN001-266	Yes	5.16644	3.08658	3.68602	3.02072	4.17966	3.30426	3.45545
906792	Skin	PAC-1	No	3.15211	2.08917	0.985932	2.66543	1.28787	1.90219	1.78612
908462	Pleura	Idelalisib	No	6.14272	5.78579	5.58104	5.52237	5.76208	5.40058	5.61037
753620	Autonomic ganglia	Tozasertib	Yes	3.6699	2.43218	2.07566	2.5657	2.19933	2.50552	2.35568
924240	Breast	PF-562271	Yes	3.20734	3.05162	4.06716	2.59518	2.54524	3.70261	3.19236
907289	Large intestine	Refametinib	Yes	0.945824	2.6989	1.93129	2.14489	1.91209	1.75193	2.08782
909696	Lymphoid	Luminespib	No	-4.40744	-3.23915	-3.00341	-2.868	-3.27673	-2.92212	-3.06188
1330964	Lung (others)	EHT-1864	No	3.94672	3.44045	3.49809	3.35829	3.43981	3.64722	3.47677
687787	Lung (NSCLC)	YM201636	No	1.38408	1.91368	1.64177	1.73034	2.98546	1.23924	1.9021
724873	Lung (NSCLC)	Veliparib	No	3.67688	3.72808	3.83262	3.92102	3.67026	3.68915	3.76823
909729	Central nervous system	CCT007093	No	4.46858	3.99249	4.15456	3.85537	4.01331	4.3055	4.06424
905974	Skin	PI-103	Yes	1.38278	0.189189	3.08123	0.814158	1.5182	0.438913	1.20834
905948	Kidney	CMK	Yes	4.72984	3.73591	4.3305	3.44635	4.25345	4.72496	4.09824
908131	Bone	AS601245	Yes	1.31858	1.36172	3.66809	1.07765	-0.453779	2.36	1.60274
909757	Large intestine	KIN001-270	Yes	5.72013	5.64801	5.40712	5.65593	5.38323	5.48421	5.5157
909251	Lymphoid	Afatinib	Yes	0.906184	1.01036	1.23741	1.22943	0.898751	1.42488	1.16017
907269	Lymphoid	BX-912	Yes	2.42621	3.44459	3.79207	3.38956	3.43209	2.99264	3.41019
908471	Lung (NSCLC)	CCT-018159	No	4.62345	2.49707	3.15991	2.92298	2.97883	2.97052	2.90586
907791	Lymphoid	Navitoclax	No	0.84085	-0.0978366	1.6099	2.11074	1.2904	1.30517	1.24368
910779	Lung (NSCLC)	Pazopanib	Yes	2.06347	3.31932	3.36946	3.40959	2.77364	2.29316	3.03303
1290905	Breast	Axitinib	Yes	2.90983	2.95771	3.19447	3.37464	2.66063	2.79311	2.99611
905948	Kidney	Ispinesib Mesylate	No	0.689496	1.17251	1.13117	1.26784	1.27719	1.06062	1.18187
753586	Lung (NSCLC)	ZM447439	Yes	1.86269	2.1617	2.59745	1.52271	3.63996	1.70158	2.32468
908129	Endometrium	XMD14-99	Yes	5.53492	4.66413	4.46512	4.62254	4.82264	4.61803	4.63849
1298359	Oesophagus	KIN001-236	No	5.28607	4.98666	4.6821	4.56092	4.73379	4.64771	4.72224
1299059	Upper aerodigestive tract	Pictilisib	Yes	0.838817	0.863121	3.05603	1.12818	0.626775	1.79113	1.49305
908142	Lymphoid	Parthenolide	No	1.39552	2.66221	1.38203	2.91354	2.57792	3.15284	2.53771
906844	Breast	KU-55933	Yes	3.53101	3.23164	3.28629	3.4877	3.31687	2.88118	3.24074
1330984	Lymphoid	PHA-793887	Yes	-0.720705	-1.88334	-1.45651	-0.966025	-1.1188	-0.71715	-1.22836
907290	Bone	CAY10603	No	2.49358	2.59496	3.9936	0.990722	2.36475	1.9191	2.37263
905985	Central nervous system	OSI-027	Yes	0.0689169	0.841057	2.57088	1.01201	0.447527	2.07078	1.38845
1290906	Breast	I-BET-762	Yes	3.0768	3.0596	3.76756	2.07255	3.34295	2.63116	2.97476
907171	Skin	AS601245	Yes	0.999895	2.94031	2.20629	2.30128	2.50466	2.13207	2.41692
924187	Endometrium	TAK-715	Yes	3.31407	3.46281	4.46229	5.2948	4.95135	4.65804	4.56586
1331039	Lymphoid	Pelitinib	Yes	0.538468	0.844228	-0.633727	0.707273	1.32883	0.616955	0.572711
949175	Autonomic ganglia	Erlotinib	Yes	0.648548	2.89536	2.64218	2.50095	2.14271	2.98588	2.63342
1480364	Ovary	Zibotentan	No	6.41195	5.5064	5.81814	5.71529	6.11494	5.92925	5.8168
753583	Upper aerodigestive tract	SB590885	Yes	2.51607	4.07315	4.40574	4.00242	4.02427	3.87865	4.07685
910915	Pancreas	EHT-1864	No	4.95141	4.24891	4.01985	4.11777	3.6375	4.30556	4.06592
753621	Oesophagus	Daporinad	No	2.75378	-1.51449	-1.61521	1.20695	-1.62334	-0.626607	-0.834541
905980	Kidney	QL-X-138	Yes	1.09416	2.00093	1.9036	1.76746	1.42124	2.13882	1.84641
907274	Lymphoid	NG-25	Yes	2.42415	1.90026	1.43383	1.57262	1.55988	1.98998	1.69131
753538	Upper aerodigestive tract	(5Z)-7-Oxozeaenol	Yes	-1.14166	0.079945	1.55723	0.535445	0.324982	0.696871	0.638894
910399	Lung (NSCLC)	Bryostatin 1	No	-2.99076	-2.6174	-2.54703	-2.53309	-2.50712	-2.12734	-2.4664
908142	Lymphoid	GSK1070916	Yes	1.11521	1.81992	0.526481	0.649155	1.33943	-0.0209766	0.862802
907783	Haematopoietic	Pictilisib	Yes	1.28977	-0.255827	0.0922843	1.893	0.664675	0.232861	0.5254
1480372	Ovary	SB52334	Yes	4.86929	3.79976	4.37074	4.03217	2.83775	4.24003	3.85609
687457	Urinary tract	Embelin	No	2.56093	2.71854	3.9796	2.86371	2.84712	2.83319	3.04843
1290771	Large intestine	Temsirolimus	No	1.41399	0.167758	-0.137039	0.670933	-0.817028	0.0768519	-0.00770491
906746	Central nervous system	AT-7519	Yes	2.07547	0.965682	0.633531	2.71295	1.88253	1.07973	1.45489
688026	Lung (others)	MK-2206	Yes	1.27709	-0.310927	2.06466	1.9013	1.80538	2.19613	1.53131
908483	Lung (others)	PIK-93	No	3.00873	1.93985	2.60125	3.50666	3.95054	3.19549	3.03876
687514	Cervix	Daporinad	No	-3.39221	-2.32967	-3.71468	-3.23058	-2.152	-1.97151	-2.67969
906833	Central nervous system	Omipalisib	Yes	-4.59589	-3.88826	-2.99397	-4.21929	-3.79699	-4.03009	-3.78572
687505	Cervix	AS605240	No	2.77312	2.63201	2.65036	1.63107	4.02388	2.56297	2.70006
905949	Lung (others)	JNK Inhibitor VIII	Yes	4.86249	3.81175	4.01776	4.13165	3.79831	3.82159	3.91621
910919	Lymphoid	Saracatinib	Yes	2.45361	2.54126	2.52193	2.67615	2.28566	2.47253	2.49951
1240154	Thyroid	IOX2	No	-1.32697	-0.525041	-0.903919	-0.440899	-0.46854	-0.318122	-0.531304
1240143	Lung (NSCLC)	AZD7762	Yes	1.15545	0.0565264	0.686581	-0.514652	0.131773	-0.107766	0.0504927
1480359	Ovary	PD0325901	Yes	-2.26057	-0.617847	-0.766948	-1.27124	-0.258394	0.108642	-0.561156
1524416	Kidney	GW441756	Yes	1.04363	2.50237	2.39923	2.73203	2.90025	2.51684	2.61014
1298356	Lung (NSCLC)	BMS-345541	Yes	5.65816	4.79885	4.76886	4.87649	4.85927	4.79276	4.81925
924100	Prostate	PD0325901	Yes	0.301801	-0.0451249	0.105532	-0.21817	-1.48615	-0.155436	-0.35987
753594	Lung (others)	Vorinostat	No	-0.142771	0.225939	0.174637	0.991818	0.586248	0.278906	0.451509
753575	Oesophagus	CP724714	Yes	4.93332	3.82896	4.84322	4.08222	2.88114	4.43802	4.01471
925341	Lung (NSCLC)	OSI-930	Yes	4.15357	3.75727	3.54905	4.17838	3.42863	3.92769	3.7682
1240127	Endometrium	MPS-1-IN-1	Yes	3.22631	4.41058	4.12243	4.13643	4.26141	4.03173	4.19252
1298539	Ovary	Pelitinib	Yes	-0.477007	2.90364	1.86341	1.41567	1.49307	1.38257	1.81167
910710	Haematopoietic	AZD7762	Yes	-2.49091	-1.89823	-1.86349	-2.07315	-1.75906	-1.90883	-1.90055
1330972	Lung (others)	Lestauritinib	No	-0.201324	-0.0644658	-0.178848	-0.29741	-1.87545	-0.859553	-0.655146
1240167	Oesophagus	Serdemetan	No	1.51014	3.11287	2.41975	2.632	2.4713	2.72419	2.67202
910926	Urinary tract	Omipalisib	Yes	-3.77433	-3.17054	-2.93561	-2.75451	-2.60103	-2.96568	-2.88547
925346	Pancreas	Axitinib	Yes	3.04849	2.38174	2.51227	2.34259	1.41341	2.31781	2.19357
687600	Lung (others)	Nutlin-3a (-)	No	4.42004	4.31481	4.56172	3.42383	4.34713	4.45627	4.22075
1298145	Skin	Enzastaurin	Yes	2.49182	4.7175	5.09334	4.11862	3.88676	4.29378	4.422
1322218	Lymphoid	A-443654	Yes	-1.77316	-1.03311	-0.761215	-1.93468	-0.993474	-0.274916	-0.999477
949162	Bone	Rapamycin	No	-3.16422	-1.3389	-0.106643	4.17017	1.95457	1.72042	1.27992
910704	Breast	GSK650394	Yes	3.7665	2.9269	0.537177	2.023	2.58461	2.38386	2.09111
1503369	Lung (NSCLC)	Serdemetan	No	1.91614	2.65355	2.45806	2.22861	2.63901	2.59203	2.51425
908126	Haematopoietic	FH535	No	2.92165	1.87726	2.41018	1.80051	1.93666	1.59087	1.92309
1299075	Prostate	NG-25	Yes	5.08438	2.2427	2.10398	2.98351	2.05081	2.59491	2.39518
908472	Lung (NSCLC)	FTI-277	No	2.7018	2.86081	3.20962	2.77881	2.44106	3.16346	2.89075
713869	Lung (NSCLC)	Palbociclib	Yes	1.97202	3.19052	2.53578	2.63047	2.93028	2.18262	2.69393
949177	Autonomic ganglia	Bexarotene	No	3.91873	3.31905	3.50922	3.35881	3.28065	2.89937	3.27342
905952	Lymphoid	OSI-027	Yes	-1.64407	-1.54416	-1.51712	-1.53083	-0.799354	-1.47355	-1.373
1298365	Ovary	CAY10603	No	1.29975	1.59642	1.18649	0.711604	1.33017	0.274597	1.01986
906863	Upper aerodigestive tract	JNK-9L	Yes	-0.395879	-0.599995	-0.513755	-0.045623	0.0275489	0.0781501	-0.210735
949176	Autonomic ganglia	PAC-1	No	2.22979	3.58401	2.79405	2.75842	3.01371	2.81227	2.99249
1240127	Endometrium	Vorinostat	No	2.27325	1.45454	2.19308	1.54719	0.774462	1.89002	1.57186
1298156	Upper aerodigestive tract	KU-55933	Yes	5.20305	3.98661	3.92654	3.53752	3.74255	3.39832	3.71831
908446	Stomach	Amuvatinib	Yes	3.75129	3.0665	2.88105	3.44323	3.63597	3.03823	3.213
949168	Bone	NSC-207895	No	5.04879	3.80692	4.83916	4.69103	4.21016	4.20523	4.3505
905941	Lung (NSCLC)	BX-912	Yes	2.13465	2.938	2.5362	2.86922	2.58388	2.12584	2.61063
909735	Endometrium	PI-103	Yes	-1.88072	-0.19038	-0.294425	-1.90665	-0.246582	-0.131038	-0.553814
906872	Autonomic ganglia	Pictilisib	Yes	1.771	0.947962	1.05977	2.2336	-0.21543	1.54989	1.11516
910692	Lung (others)	Midostaurin	Yes	-0.00930196	0.399741	0.611421	0.880084	0.32224	-0.0227701	0.438143
753605	Lung (others)	FR-180204	Yes	4.27432	4.6474	4.78455	4.46558	4.49421	4.52773	4.58389
909709	Upper aerodigestive tract	Linifanib	Yes	3.16889	2.27875	2.40116	2.55924	2.86968	2.38191	2.49815
753561	Upper aerodigestive tract	SNX-2112	No	-0.303018	2.33994	-0.415185	2.1919	0.638972	-0.244282	0.902271
1298350	Lung (NSCLC)	Lestauritinib	No	0.314835	1.50597	-0.119361	0.549893	-0.141758	0.135089	0.385966
909748	Large intestine	Etoposide	No	4.26362	4.59573	5.54366	5.89429	1.68633	0.732577	3.69052
905940	Haematopoietic	CMK	Yes	1.00304	2.22725	2.28717	2.81937	2.80813	1.01124	2.23063
905981	Kidney	Avagacestat	No	4.40527	4.36309	4.46198	4.69399	4.39543	4.27869	4.43864
1299061	Soft tissue	Doramapimod	Yes	3.90509	3.99389	3.98065	3.31319	3.91554	4.46693	3.93404
971773	Soft tissue	Lenalidomide	No	3.58147	3.57112	3.56082	2.94894	3.2681	3.6787	3.40554
910701	Upper aerodigestive tract	Palbociclib	Yes	2.13066	2.62999	1.17761	2.28243	1.99894	1.76717	1.97123
906851	Breast	FH535	No	1.74551	1.15529	1.98044	1.86402	0.953111	1.3015	1.45087
1290767	Bone	Enzastaurin	Yes	5.39045	5.34607	2.94573	4.71421	3.96128	4.29817	4.25309
946370	Central nervous system	Sorafenib	Yes	0.78612	2.3294	3.18615	2.49664	2.90457	3.29907	2.84317
909771	Haematopoietic	TGX221	No	4.21283	4.30251	3.9722	4.4962	4.55861	4.25808	4.31752
1659823	Large intestine	IOX2	No	0.257345	0.73516	0.692049	0.887995	0.371877	0.64819	0.667054
687596	Lung (others)	SB590885	Yes	4.01958	4.12844	4.18095	4.28807	3.98377	4.03204	4.12265
1330985	Haematopoietic	Obatoclax Mesylate	No	-0.337378	0.258298	-0.928384	-0.297634	-0.922081	-0.50463	-0.478886
1330984	Lymphoid	Refametinib	Yes	1.2259	2.03301	-0.142822	1.86911	2.01877	2.01501	1.55862
910904	Upper aerodigestive tract	PF-562271	Yes	0.892057	1.58447	1.55964	1.91995	2.19472	1.69662	1.79108
906834	Central nervous system	Saracatinib	Yes	1.98437	2.24843	2.55557	2.89473	2.82525	2.84786	2.67437
1659928	Large intestine	CUDC-101	Yes	-1.58523	-1.08057	-1.22526	2.67112	-1.44723	-1.55806	-0.527997
906795	Thyroid	Serdemetan	No	3.46564	2.20513	2.81118	2.48848	2.50956	2.49282	2.50143
906843	Cervix	CP724714	Yes	3.82401	4.03427	3.94849	3.53149	3.93258	4.19642	3.92865
905978	Kidney	Serdemetan	No	1.79454	2.44897	2.30913	2.88672	2.83382	2.29099	2.55393
909724	Skin	GSK690693	Yes	3.17184	4.5424	4.33046	4.36053	4.31479	4.54315	4.41827
909779	Lung (others)	Alectinib	Yes	3.81695	3.13101	3.42472	3.49088	3.46859	3.14195	3.33143
753534	Lung (others)	MPS-1-IN-1	Yes	4.33171	4.77541	3.11532	4.18997	3.41959	4.53089	4.00624
909759	Soft tissue	Palbociclib	Yes	0.811201	0.180525	0.0271021	0.290758	-1.03392	0.273859	-0.0523363
749715	Breast	(5Z)-7-Oxozeaenol	Yes	1.60199	0.58854	1.99432	1.64258	1.79855	1.43162	1.49112
1322224	Stomach	Pictilisib	Yes	-1.16244	-0.133326	-0.265693	1.88476	0.37395	0.534517	0.478841
908141	Haematopoietic	PD0325901	Yes	-1.93582	-2.04258	-1.98945	-2.87112	-0.868069	-0.506574	-1.65556
687505	Cervix	AZD7762	Yes	-1.98378	-1.02998	-1.02703	-0.528843	0.394562	-0.277301	-0.493717
917486	Large intestine	KIN001-266	Yes	1.94353	2.65227	2.63293	2.84908	2.69294	3.13389	2.79222
1327766	Lymphoid	OSU-03012	Yes	1.48556	1.18732	1.4532	1.23884	1.54293	1.27842	1.34014
753545	Skin	Ispinesib Mesylate	No	-0.766403	-1.11388	-0.614951	-0.101914	-0.576886	-0.451692	-0.571865
753559	Oesophagus	NSC-207895	No	5.01091	4.97689	4.0066	4.04575	4.42246	4.5714	4.40462
1240208	Pancreas	Linifanib	Yes	1.9917	2.56913	2.3432	2.61251	2.61616	2.45257	2.51871
1247871	Lymphoid	CI-1040	Yes	0.485895	1.64845	2.71172	1.63141	1.68777	1.52687	1.84124
910705	Lymphoid	Lestauritinib	No	-1.3779	-1.62106	-2.00086	-1.6621	-1.54713	-1.33765	-1.63376
1240205	Upper aerodigestive tract	Avagacestat	No	4.78229	4.60444	4.53965	4.59227	4.54284	4.68523	4.59289
687799	Lung (NSCLC)	BMS-345541	Yes	2.65541	2.36746	2.8988	2.75334	2.78776	2.60475	2.68242
1240215	Soft tissue	T0901317	No	4.51936	4.25014	4.17135	4.22451	4.66906	3.98281	4.25958
722046	Lung (NSCLC)	CHIR-99021	Yes	0.814758	2.35554	3.15005	2.95414	3.04146	2.23584	2.74741
907299	Soft tissue	SB216763	Yes	4.72522	4.66108	3.90557	4.17071	4.52492	3.81887	4.21623
753532	Upper aerodigestive tract	QL-XII-47	Yes	5.70174	4.76015	4.08022	4.04439	4.91201	4.40989	4.44133
908460	Lung (others)	XMD8-92	Yes	4.85882	3.72524	4.21525	4.36986	3.79307	4.24483	4.06965
753616	Autonomic ganglia	BMS-509744	Yes	3.18144	3.87132	3.69991	3.50761	3.57453	2.84283	3.49924
1290806	Stomach	GW441756	Yes	1.95009	2.60017	1.74555	2.50528	1.98377	2.52635	2.27222
1327775	Lymphoid	WZ3105	Yes	-1.59622	-1.49787	-1.04233	-1.82724	-1.59218	-1.7489	-1.54171
1480371	Ovary	SB-505124	Yes	4.22646	3.60657	3.72235	3.65519	3.86484	3.24101	3.61799
910703	Lymphoid	NG-25	Yes	-0.607996	1.13718	1.57956	0.539415	1.28568	0.834895	1.07535
906848	Stomach	Motesanib	Yes	2.62152	2.38186	2.43919	2.33545	1.88073	2.51745	2.31094
949173	Autonomic ganglia	(5Z)-7-Oxozeaenol	Yes	4.59881	1.63761	1.61861	2.66203	1.85065	0.920812	1.73794
908444	Stomach	I-BET-762	Yes	2.26724	2.08964	2.14276	1.80008	3.5991	1.63014	2.25235
906862	Breast	JQ1	Yes	-0.524872	-0.578811	1.24914	-0.206796	-0.295979	0.641456	0.161803
909747	Large intestine	KIN001-266	Yes	4.62266	4.20813	3.44679	4.06192	3.94617	4.75432	4.08347
1330941	Breast	Tivozanib	Yes	1.02615	1.09423	1.33477	0.926307	1.05952	0.553071	0.993578
1240145	Lung (NSCLC)	CUDC-101	Yes	-0.607007	-0.936393	-0.795042	-1.34781	-1.28542	0.465536	-0.779824
753596	Skin	Dabrafenib	Yes	-2.27849	-1.75308	-1.66202	-1.00479	-3.02642	-2.60354	-2.00997
1299080	Skin	Refametinib	Yes	-1.32037	-2.17109	-2.36821	-1.04749	-2.00416	-2.36295	-1.99078
688027	Lung (others)	Pictilisib	Yes	0.0932764	0.919954	1.73363	1.44464	1.94816	1.79519	1.56831
907268	Lymphoid	MG-132	No	-0.17774	-0.0270918	0.119572	-0.359736	0.212716	-0.642394	-0.139387
907068	Cervix	Luminespib	No	-1.02864	-2.65173	-2.28551	-2.59939	-1.90732	-2.35701	-2.36019
1240166	Soft tissue	RO-3306	Yes	2.23874	3.10842	2.68322	2.82014	3.32267	2.68408	2.9237
906853	Biliary tract	Linifanib	Yes	3.03489	2.91887	2.74942	2.88998	2.72307	3.25552	2.90737
753531	Upper aerodigestive tract	ZSTK474	No	-0.040417	0.479099	0.538463	0.386617	0.576553	0.139321	0.424011
1330972	Lung (others)	PHA-793887	Yes	0.884533	1.00637	1.43171	2.08616	1.01922	0.601122	1.22892
917486	Large intestine	PF-562271	Yes	2.68492	2.09145	2.59447	2.49975	2.55071	2.25289	2.39785
753599	Lung (others)	NSC-87877	No	4.8621	4.89441	5.04695	4.69991	4.80763	4.85955	4.86169
908129	Endometrium	WZ3105	Yes	0.840524	-0.0610107	-0.719109	-0.752329	-0.520771	0.640418	-0.28256
753531	Upper aerodigestive tract	Tubastatin A	No	3.39596	4.47971	4.32419	4.54037	4.69174	4.09127	4.42546
907268	Lymphoid	AICA Ribonucleotide	No	7.1919	6.17371	6.82244	7.42041	7.18441	6.51802	6.8238
687562	Central nervous system	IPA-3	Yes	3.63474	2.47222	2.62056	2.33291	2.19301	2.30957	2.38565
909731	Bone	PFI-1	Yes	3.0935	2.19427	1.43371	2.81341	2.40338	2.41879	2.25271
949176	Autonomic ganglia	Bosutinib	Yes	2.90474	1.49781	-0.110872	1.33167	1.85222	1.19082	1.15233
906861	Biliary tract	Midostaurin	Yes	-0.852369	-0.735055	-0.434098	-1.17325	-0.396558	-0.350678	-0.617928
753575	Oesophagus	Trametinib	Yes	0.222836	-2.74269	-1.4978	-1.41228	-2.38142	-1.25512	-1.85786
909726	Skin	Dacinostat	No	-3.13294	-2.38406	-2.63407	-2.91367	-2.73404	-2.19975	-2.57312
1290730	Urinary tract	PD173074	Yes	3.20841	2.89656	2.71665	2.58606	3.03044	2.96712	2.83937
687452	Urinary tract	Talazoparib	No	1.3082	0.466497	1.82026	2.86911	1.02909	0.678268	1.37264
908129	Endometrium	CAY10603	No	0.288477	0.667368	0.535688	0.817752	0.169052	0.527914	0.543555
687455	Urinary tract	CCT007093	No	4.72293	4.3639	4.27635	4.7057	4.50244	4.37929	4.44554
753552	Urinary tract	PD173074	Yes	2.77475	3.11334	2.95566	2.95303	2.81215	3.09344	2.98553
1298351	Lung (NSCLC)	Tivozanib	Yes	0.399228	0.608604	0.199245	0.462332	0.667297	0.557209	0.498937
724825	Lymphoid	Rucaparib	No	3.54752	2.93395	2.505	2.80488	1.78927	3.23212	2.65304
908130	Endometrium	WHI-P97	Yes	4.54235	4.32493	4.64802	4.45899	4.06234	4.36103	4.37106
907317	Oesophagus	NSC-87877	No	4.93129	4.50818	4.43591	4.7366	4.4797	4.7357	4.57922
906852	Ovary	VX-702	Yes	2.62391	3.0196	3.44067	3.06379	3.16361	3.01112	3.13976
1290722	Thyroid	Luminespib	No	-3.94867	-3.1922	-3.11354	-3.11609	-1.75333	-3.1625	-2.86753
753578	Kidney	BMS-754807	Yes	0.925262	0.39684	1.18377	1.16141	1.51444	-0.107675	0.829757
1247871	Lymphoid	Pelitinib	Yes	0.429531	-1.39295	-0.774636	-0.737209	-0.838043	-0.975393	-0.943647
687590	Central nervous system	Dacinostat	No	-1.08344	-1.20812	-0.304651	-0.580686	-0.0986347	-0.865219	-0.611463
1330941	Breast	MPS-1-IN-1	Yes	5.46949	5.12934	4.96033	4.61396	5.28576	5.08145	5.01417
1298529	Upper aerodigestive tract	Selumetinib	Yes	3.00207	3.95193	3.64501	3.81492	3.81355	3.16481	3.67805
687802	Lung (NSCLC)	SB-505124	Yes	5.92016	4.47096	4.8135	4.56928	4.79088	4.7902	4.68696
1303912	Bone	Selisistat	No	6.57203	5.72232	5.86781	5.8979	6.15772	5.97976	5.9251
906841	Skin	NVP-TAE684	Yes	1.71556	0.239958	0.536932	1.46616	2.217	2.04967	1.30194
949153	Lymphoid	Cetuximab	No	6.15236	5.50854	6.27081	5.85112	5.79804	5.4707	5.77984
908150	Pleura	LFM-A13	Yes	5.92805	4.55529	4.58387	4.7665	4.49988	4.92358	4.66583
905957	Breast	ZSTK474	No	4.47739	4.08967	2.32319	3.49461	3.88383	4.00007	3.55827
910943	Central nervous system	GSK1904529A	Yes	3.24089	2.53417	2.30399	2.43269	2.58033	2.23845	2.41793
1330995	Lymphoid	OSI-930	Yes	4.63718	4.05191	4.09858	3.82051	3.82195	3.80152	3.91889
1331049	Lymphoid	XMD8-85	Yes	1.79263	1.8487	1.73752	1.73586	1.98929	1.57433	1.77714
905942	Lung (NSCLC)	FMK	Yes	5.21968	4.89685	4.91841	5.04941	5.07489	5.01888	4.99169
909713	Skin	QL-XII-47	Yes	2.11319	1.73326	1.73933	1.92278	2.40776	2.38631	2.03789
1330972	Lung (others)	Ponatinib	Yes	1.99061	1.41818	1.57056	1.57053	1.45979	1.54962	1.51374
1327765	Lymphoid	Selumetinib	Yes	2.19944	2.67049	2.32649	2.78743	2.76784	2.46577	2.60361
1298141	Pancreas	Daporinad	No	0.444463	0.744419	1.26853	0.708269	0.238274	0.49614	0.691126
907299	Soft tissue	Veliparib	No	4.35314	3.82198	3.82151	3.70937	3.65631	3.29562	3.66096
910399	Lung (NSCLC)	Alectinib	Yes	4.09223	4.07964	3.98742	4.07698	4.02256	4.01358	4.03604
1480362	Ovary	KIN001-260	Yes	3.55396	4.74675	4.80612	4.78011	4.53599	4.70821	4.71543
949176	Autonomic ganglia	Luminespib	No	-3.16908	-2.10919	-2.20628	-2.86446	-2.17767	-1.71638	-2.2148
907796	Lung (NSCLC)	T0901317	No	4.42691	4.34319	4.47419	4.32258	4.3208	4.35997	4.36415
908144	Central nervous system	SNX-2112	No	-2.55691	-0.655088	-1.34191	-0.99472	0.0522806	-1.25248	-0.838384
724868	Lung (NSCLC)	WZ3105	Yes	1.75325	0.463815	0.629262	1.62746	0.752202	0.478199	0.790187
909707	Bone	Talazoparib	No	3.03344	3.66537	2.39428	1.9828	2.42545	3.03127	2.69984
910702	Pancreas	Axitinib	Yes	3.00253	3.01598	3.48156	2.96695	2.85174	4.04966	3.27318
1298216	Pancreas	VX-702	Yes	3.40219	3.10069	2.99544	2.88246	3.12633	2.72954	2.96689
908130	Endometrium	Masitinib	Yes	4.17743	3.87508	3.84428	3.80077	4.64318	4.09343	4.05135
906792	Skin	OSU-03012	Yes	0.503816	1.61425	1.01384	1.35658	0.78888	0.905176	1.13575
949157	Bone	XMD8-92	Yes	5.18863	2.92314	2.48748	3.57808	3.53981	2.69209	3.04412
1503368	Oesophagus	Serdemetan	No	2.29532	2.91402	3.08455	3.02848	2.08487	2.6985	2.76208
910861	Lymphoid	KIN001-244	Yes	0.823687	2.57249	2.44342	2.78722	2.70974	2.51562	2.6057
907273	Lymphoid	BMS-509744	Yes	2.92543	2.18042	2.77695	3.33567	3.10487	2.47098	2.77378
909721	Lung (NSCLC)	GSK650394	Yes	1.13578	2.02778	1.68184	1.70776	1.87134	2.09854	1.87745
909250	Kidney	GW-2580	Yes	6.32355	5.26741	5.36244	5.46779	5.19078	5.30941	5.31957
910784	Soft tissue	WHI-P97	Yes	4.44316	4.14096	4.24426	3.99278	4.39387	3.32767	4.01991
1240147	Liver	Vismodegib	No	4.20761	2.69053	4.00332	3.9323	3.77089	3.44989	3.56938
684681	Lung (NSCLC)	SB590885	Yes	5.05755	4.40081	4.28641	4.45806	4.51037	4.57558	4.44625
908146	Lymphoid	UNC1215	No	1.72859	1.59658	1.95756	1.98415	1.84209	1.9936	1.8748
949168	Bone	Serdemetan	No	3.67801	2.73069	2.97662	3.04755	2.73057	2.41477	2.78004
753583	Upper aerodigestive tract	CAY10603	No	2.34457	1.46488	2.85672	1.4156	1.65254	1.85944	1.84983
753562	Upper aerodigestive tract	CI-1040	Yes	2.05336	2.28349	2.13216	1.97686	1.99882	1.81364	2.041
908159	Lymphoid	BMS-536924	Yes	0.143599	1.46988	1.72011	1.4252	1.57132	1.85357	1.60801
753540	Lung (NSCLC)	NU7441	Yes	1.29544	1.68274	2.26351	2.23438	2.46656	2.22055	2.17355
1290814	Pleura	OSI-930	Yes	5.09614	4.67622	4.79567	4.73312	4.83447	4.71677	4.75125
909728	Lung (NSCLC)	AZD7762	Yes	-0.0595408	-0.99281	-0.665961	-0.252861	-0.727159	0.132845	-0.501189
909703	Haematopoietic	JW-7-24-1	Yes	-0.986421	-0.591549	-0.471057	-0.927649	-1.10652	-0.558457	-0.731045
753596	Skin	Lapatinib	Yes	3.11258	2.99501	2.9559	2.58094	2.8955	3.16898	2.91927
905957	Breast	Selumetinib	Yes	4.17424	3.24141	3.00396	2.2545	2.27022	2.4057	2.63516
753546	Skin	PAC-1	No	3.66795	3.72189	3.49965	2.89879	2.67137	3.01658	3.16165
753582	Lung (others)	VX-702	Yes	1.87348	2.97721	3.46085	2.9452	3.01779	2.8973	3.05967
910702	Pancreas	Bosutinib	Yes	2.39273	2.72232	1.49917	1.58588	0.509592	3.2004	1.90347
905942	Lung (NSCLC)	NU7441	Yes	2.1255	2.13197	2.30085	2.65693	2.18845	2.48356	2.35235
688010	Lung (others)	Crizotinib	Yes	2.18127	2.75307	2.77509	2.70176	2.86562	2.38359	2.69583
910927	Breast	SB590885	Yes	3.73217	3.69901	3.21038	3.34607	2.74049	2.84956	3.1691
1290806	Stomach	Amuvatinib	Yes	2.76232	3.65113	4.02653	2.78076	4.15015	4.41836	3.80538
905937	Large intestine	Cabozantinib	Yes	2.65755	2.61797	2.78556	2.71964	2.87551	2.03448	2.60663
909750	Central nervous system	GSK690693	Yes	4.52416	4.31848	4.00072	4.42025	4.28196	3.93876	4.19203
1298533	Pancreas	Bicalutamide	No	1.88483	2.90165	2.73984	2.80126	2.90337	2.52049	2.77332
910921	Skin	Tipifarnib	No	0.666021	0.517546	0.381433	0.796234	0.980483	-0.0757092	0.519997
1331045	Lymphoid	CP466722	Yes	1.39723	2.10402	2.1066	1.58159	1.52956	1.90876	1.84611
907057	Liver	Tanespimycin	No	0.10509	-1.354	-1.82078	-2.66299	-2.16965	-1.35562	-1.87261
1240168	Central nervous system	XMD14-99	Yes	4.29122	4.44168	4.64148	4.42042	4.24313	4.39919	4.42918
1330942	Haematopoietic	KU-55933	Yes	4.47729	4.54147	4.43885	4.82775	4.20632	4.60383	4.52364
713880	Lung (others)	HG6-64-1	Yes	1.07004	1.04214	1.63723	1.41891	1.87801	0.955182	1.38629
905985	Central nervous system	JQ1	Yes	-0.747986	-0.217161	0.217465	0.10968	1.42855	0.63235	0.434177
1295741	Lymphoid	Dabrafenib	Yes	1.98991	3.31048	2.32971	2.82693	2.5674	3.08059	2.82302
910937	Lung (others)	Obatoclax Mesylate	No	-0.447382	-0.608846	-0.237666	-0.0865717	-0.476364	0.0974191	-0.262406
906808	Lung (others)	Motesanib	Yes	3.89047	3.24734	3.20806	3.58871	3.26818	3.45973	3.3544
909712	Central nervous system	SN-38	No	-5.34987	-4.65579	-4.81471	-4.8224	-4.7383	-5.05451	-4.81714
907312	Urinary tract	KIN001-266	Yes	5.56369	4.79804	4.20394	3.87721	4.67261	4.72102	4.45456
905991	Ovary	IOX2	No	-0.664557	-0.186604	-0.0956204	-0.203227	-0.257173	-0.550557	-0.258636
906763	Lymphoid	QS11	No	2.7682	2.04961	2.4623	2.31071	2.47417	2.26877	2.31311
910691	Endometrium	SB590885	Yes	4.54081	4.1157	3.67572	3.84155	4.07766	3.8432	3.91076
1290812	Pleura	ZG-10	Yes	0.730228	1.74595	2.15297	2.14656	1.84802	2.29649	2.038
1240169	Central nervous system	JNK Inhibitor VIII	Yes	4.37307	4.19824	4.31644	4.03686	4.0481	4.23633	4.16719
1660034	Large intestine	KIN001-244	Yes	1.3603	3.06933	2.9482	2.81927	3.37919	2.70969	2.98513
905947	Kidney	TW 37	No	1.01379	0.121518	-0.177576	-0.0428561	0.156537	0.354486	0.082422
909706	Skin	IOX2	No	0.563395	0.0308031	0.323753	-0.198062	0.1079	-0.142947	0.0242894
910554	Large intestine	Vismodegib	No	5.22121	4.50927	5.23661	4.30594	4.38539	4.60497	4.60844
946382	Breast	OSI-930	Yes	3.86929	4.42575	4.75266	4.13125	3.73628	4.16665	4.24252
909751	Large intestine	VX-702	Yes	2.83802	2.61443	3.01547	2.53382	1.70069	2.72563	2.51801
905985	Central nervous system	BAY-61-3606	Yes	2.54913	1.4786	1.53465	1.64144	1.37011	1.7352	1.552
910916	Upper aerodigestive tract	Dacinostat	No	-2.83015	-2.55268	-2.89351	-2.92723	-2.68132	-2.68162	-2.74727
687562	Central nervous system	NVP-BHG712	Yes	3.29651	3.38448	2.49516	3.78521	2.93571	2.10896	2.9419
909716	Soft tissue	CP724714	Yes	4.6365	4.0312	3.35536	4.43115	4.12564	4.21951	4.03257
924100	Prostate	Tubastatin A	No	3.98977	3.50879	3.7731	3.46733	2.3104	3.92987	3.3979
908474	Lung (NSCLC)	Tubastatin A	No	5.74111	5.04475	5.47319	5.14815	5.31579	5.06377	5.20913
753585	Kidney	XMD8-92	Yes	2.19413	2.9969	3.16674	2.83947	2.90022	2.65878	2.91242
1240226	Skin	NVP-BHG712	Yes	2.27865	3.50376	0.869163	0.597049	1.42279	1.97521	1.6736
906856	Haematopoietic	AR-42	No	-3.93767	-1.68832	-1.59483	-1.89724	-2.38584	-1.96305	-1.90586
724863	Lung (NSCLC)	Luminespib	No	-2.41438	0.999261	2.30492	-1.80032	-1.83675	-1.27661	-0.321899
907323	Lymphoid	AICA Ribonucleotide	No	6.90193	6.15021	6.72661	6.98128	6.51437	6.06259	6.48701
753624	Pancreas	Ruxolitinib	Yes	4.61277	4.21682	4.38723	4.35981	4.4314	4.25109	4.32927
753559	Oesophagus	WH-4-023	Yes	1.852	0.0152748	0.0840701	1.35268	0.148228	-0.384441	0.243162
713878	Lung (others)	PLX-4720	Yes	2.50245	4.00231	4.02266	2.80765	4.07244	3.78791	3.73859
946370	Central nervous system	TGX221	No	2.26636	2.9466	1.8885	2.59055	2.15849	3.23418	2.56366
753534	Lung (others)	TPCA-1	Yes	3.09337	4.65386	3.64142	4.36621	3.75736	3.37612	3.95899
1298151	Liver	AZD8055	Yes	-0.405374	-0.298211	-0.43948	-0.00204754	-0.621549	-0.630406	-0.398338
908467	Lung (others)	Sunitinib	Yes	3.57228	2.1931	3.26377	3.40644	2.13346	3.2822	2.85579
1298226	Lung (NSCLC)	OSI-930	Yes	4.83795	4.60603	4.40207	4.6358	4.49903	4.4133	4.51125
1297446	Lymphoid	MPS-1-IN-1	Yes	2.45563	2.46052	2.3167	2.43572	2.2197	2.00391	2.28731
949167	Bone	Olaparib	No	1.56278	2.5044	2.29981	2.24719	2.71918	2.34597	2.42331
908440	Autonomic ganglia	Palbociclib	Yes	-1.76553	-0.162639	-0.24434	-0.278541	-0.702319	-0.31287	-0.340142
910926	Urinary tract	Temsirolimus	No	-1.65522	-2.3985	-1.3583	-1.76471	-0.963898	-0.395752	-1.37623
906808	Lung (others)	Saracatinib	Yes	3.13154	3.17458	2.89374	2.90008	3.10351	3.20377	3.05514
908126	Haematopoietic	Embelin	No	3.3435	3.07686	2.95379	2.71933	1.60257	2.9125	2.65301
724872	Lung (others)	VX-702	Yes	3.05414	2.95136	3.02829	2.77947	2.85684	2.94292	2.91178
1327769	Lymphoid	Tivozanib	Yes	-0.166162	0.0405907	0.0211969	-0.387505	-0.26331	-0.194042	-0.156614
1674021	Large intestine	MPS-1-IN-1	Yes	4.15598	4.39833	3.7984	3.90775	4.82622	4.056	4.19734
1240173	Large intestine	NSC-207895	No	1.96427	4.19493	4.63796	4.57581	3.92993	3.1472	4.09716
753565	Lung (others)	Navitoclax	No	-1.30773	0.705002	-0.837264	2.24598	1.3998	1.82032	1.06677
1240143	Lung (NSCLC)	Tubastatin A	No	5.58812	5.03325	5.2934	5.07243	5.7738	5.35397	5.30537
909724	Skin	Vismodegib	No	5.17626	4.11187	4.54015	4.37014	4.14804	3.70673	4.17538
687777	Lung (NSCLC)	Midostaurin	Yes	-1.19546	1.17855	-0.216443	0.349081	0.324149	0.969914	0.52105
906805	Lung (NSCLC)	SNX-2112	No	-2.08851	-2.35063	-1.95705	-1.68043	-1.61146	-1.51356	-1.82263
909719	Liver	AZD7762	Yes	1.7235	-0.236548	-0.21562	-0.459228	1.6494	0.389021	0.225405
687568	Central nervous system	BI-2536	Yes	-1.75053	-3.12575	-2.92907	-3.00894	-1.90486	-3.10521	-2.81477
910784	Soft tissue	Idelalisib	No	3.39287	3.82781	3.86238	3.82733	4.37912	3.33062	3.84545
909252	Lymphoid	GW-2580	Yes	4.86007	4.19755	3.78177	4.64034	4.78371	4.6265	4.40598
1322224	Stomach	TW 37	No	-0.991269	-0.135126	0.2274	-0.0989093	0.428041	0.349811	0.154243
906828	Thyroid	MK-2206	Yes	2.75998	1.35949	2.86168	1.85757	2.32241	1.84922	2.05007
1299070	Ovary	Lestauritinib	No	-0.99617	-0.792111	-1.36547	-1.57172	-1.92168	-1.4725	-1.42469
907065	Urinary tract	Vismodegib	No	5.43778	4.79482	4.97746	4.83157	4.60491	4.64608	4.77097
905991	Ovary	UNC0638	No	1.95104	2.3981	2.29038	2.50749	2.65283	2.38532	2.44682
909696	Lymphoid	Ispinesib Mesylate	No	-4.01714	-3.03879	-3.40886	-3.46299	-3.59424	-3.24422	-3.34982
909743	Lymphoid	WH-4-023	Yes	3.6528	2.74769	2.99701	2.35827	3.03145	3.11365	2.84961
1295740	Lymphoid	EHT-1864	No	3.37607	2.93851	2.82448	3.05977	2.36712	2.56073	2.75012
1240200	Ovary	Selisistat	No	6.04272	5.3253	5.09915	5.24787	5.773	5.53138	5.39534
1330947	Haematopoietic	Dasatinib	Yes	-0.506464	1.0654	1.1582	0.654066	0.524763	1.64887	1.01026
1303897	Lymphoid	IPA-3	Yes	4.71176	2.98556	2.87086	3.81146	3.05246	2.96847	3.13776
753586	Lung (NSCLC)	Ispinesib Mesylate	No	-2.51357	-1.10633	-1.87563	-2.09242	-0.865867	-3.56931	-1.90191
687514	Cervix	Selumetinib	Yes	2.85278	3.32382	2.91155	3.10759	3.56708	3.07135	3.19628
907176	Placenta	Tipifarnib	No	1.48483	1.50241	2.92086	2.63547	2.14897	1.67011	2.17556
909745	Central nervous system	I-BET-762	Yes	5.69031	4.61791	5.0018	5.05175	4.76029	5.24604	4.93556
906790	Stomach	AS601245	Yes	2.07506	1.69499	1.8341	2.01441	1.28722	2.40656	1.84746
749717	Breast	YM201636	No	1.87854	1.92442	2.60128	2.07228	1.94741	1.97791	2.10466
1331034	Lymphoid	AZ628	Yes	1.7838	0.33372	0.790605	1.22656	0.851314	1.37085	0.914611
1240162	Upper aerodigestive tract	Vismodegib	No	4.49057	4.56955	4.46643	4.76783	4.1546	4.21293	4.43426
1298349	Lung (others)	Nutlin-3a (-)	No	4.68208	4.78958	4.37857	4.51578	3.56346	4.46412	4.3423
906804	Ovary	Tivozanib	Yes	0.267182	0.168488	-0.0805641	0.0342348	-0.29924	-0.0334071	-0.0420977
930083	Thyroid	Belinostat	No	0.276045	0.91123	1.31596	1.13517	1.92694	1.15087	1.28803
949157	Bone	Tubastatin A	No	4.65189	4.56923	4.32513	4.56295	3.53396	4.68095	4.33445
906763	Lymphoid	VX-11e	Yes	1.27172	1.33524	2.2723	1.3917	1.5707	2.2538	1.76475
906820	Autonomic ganglia	Alectinib	Yes	2.24402	3.77153	4.08774	3.80569	4.32919	3.55053	3.90894
907176	Placenta	Dabrafenib	Yes	4.22097	3.78959	4.44037	3.87715	3.52053	3.67959	3.86145
946353	Oesophagus	QL-XII-47	Yes	4.83017	3.71645	4.02938	4.2346	4.5613	3.74989	4.05832
1290813	Pleura	Veliparib	No	3.19389	3.39846	3.08178	2.95239	3.22394	3.53684	3.23868
1240140	Upper aerodigestive tract	Avagacestat	No	5.00762	4.48673	4.53643	4.53891	4.43286	4.31638	4.46226
905964	Lymphoid	Dabrafenib	Yes	3.0251	2.66237	3.52787	2.88549	1.72575	2.40943	2.64218
1240215	Soft tissue	Embelin	No	2.7573	2.39642	2.74975	2.66395	2.93962	2.63133	2.67621
905941	Lung (NSCLC)	EHT-1864	No	5.13887	4.00567	4.00703	3.69602	3.62808	3.73667	3.81469
1327766	Lymphoid	CP724714	Yes	4.16571	3.57	3.70056	3.84905	3.22319	3.55271	3.5791
907060	Bone	VX-11e	Yes	3.34323	3.83771	3.83771	3.84692	3.69081	3.49525	3.74168
1240223	Thyroid	AS605240	No	3.47642	3.45858	2.71609	1.3753	2.45861	4.06957	2.81563
909976	Lymphoid	GSK269962A	Yes	2.09896	3.09403	2.7118	2.47859	2.20882	2.48155	2.59496
910849	Bone	Alectinib	Yes	4.27508	4.25615	4.1783	4.20917	3.85624	3.88559	4.07709
905983	Central nervous system	NG-25	Yes	1.7267	1.99284	2.03351	1.97914	1.63323	1.98049	1.92384
910781	Endometrium	PIK-93	No	2.30197	2.80282	3.16251	4.0496	2.32518	3.28074	3.12417
909249	Lymphoid	CCT007093	No	3.83844	3.62634	3.93499	3.67938	3.80382	4.07738	3.82438
1240127	Endometrium	AR-42	No	-0.278616	0.109599	0.473782	-0.588843	0.665711	-0.224051	0.0872396
949172	Autonomic ganglia	Nutlin-3a (-)	No	2.83452	4.56277	3.24339	4.41575	4.01944	4.49826	4.14792
1290768	Bone	JNK Inhibitor VIII	Yes	4.8677	4.3433	4.05004	4.1748	4.49492	4.61766	4.33614
946354	Oesophagus	JW-7-24-1	Yes	2.59413	3.0737	3.7814	3.20693	2.76646	2.03993	2.97369
753565	Lung (others)	Bexarotene	No	4.17175	3.5134	3.24189	2.66	2.96172	2.27923	2.93125
753621	Oesophagus	Nilotinib	Yes	2.95056	3.16296	3.17705	3.11622	3.15138	3.06231	3.13398
910545	Haematopoietic	Nilotinib	Yes	3.06115	2.12336	2.10262	1.85333	2.07782	1.99482	2.03039
1503361	Oesophagus	Veliparib	No	4.99091	3.85908	4.10085	3.88023	4.49572	4.00869	4.06891
688006	Lung (others)	Amuvatinib	Yes	2.58642	2.71376	3.38631	3.63623	3.71891	3.25581	3.34221
910568	Thyroid	Daporinad	No	-6.14199	-2.06894	-4.39991	-6.03669	-0.957862	-3.28808	-3.3503
949158	Bone	XMD14-99	Yes	2.79155	3.28069	3.24285	2.99542	2.71918	3.08533	3.06469
910701	Upper aerodigestive tract	AZD6482	No	2.90623	2.06509	3.12659	2.61476	1.5916	1.04115	2.08784
905967	Lung (others)	ZM447439	Yes	4.50471	3.72444	4.08658	3.86833	3.93067	3.672	3.8564
907274	Lymphoid	AZD7762	Yes	-0.872485	-1.06742	-0.839797	-0.789435	-0.725854	-0.714614	-0.827424
907062	Upper aerodigestive tract	Belinostat	No	1.14412	0.25149	0.394858	0.452454	0.730977	2.56847	0.879649
907270	Lymphoid	PHA-793887	Yes	1.78475	2.52867	3.0033	1.48527	2.98741	2.72074	2.54508
909715	Haematopoietic	Cabozantinib	Yes	0.853504	0.3391	-0.25052	-0.378826	1.38594	-1.6075	-0.102363
910692	Lung (others)	A-770041	Yes	3.32569	2.95727	2.03152	2.33832	2.78994	2.41182	2.50578
930083	Thyroid	Etoposide	No	4.01711	1.69228	4.49936	2.76532	3.82027	2.56836	3.06912
909976	Lymphoid	AICA Ribonucleotide	No	6.82849	6.82875	6.49158	7.23676	6.367	6.68588	6.72199
908457	Large intestine	Nutlin-3a (-)	No	2.16156	4.00726	3.18924	4.21756	4.70322	3.77055	3.97757
905989	Large intestine	Palbociclib	Yes	0.199549	1.87438	1.32803	2.75569	1.31355	3.53737	2.1618
687455	Urinary tract	Nilotinib	Yes	3.03782	3.24058	2.21882	3.33571	2.53889	2.85583	2.83797
910935	Lymphoid	GSK269962A	Yes	1.09213	2.80063	1.73253	1.6026	1.76135	1.82628	1.94468
688006	Lung (others)	Gefitinib	Yes	1.95698	1.72304	2.01616	1.58211	1.45141	1.73873	1.70229
687787	Lung (NSCLC)	Camptothecin	No	-3.49889	-3.99929	-3.13673	-3.56491	-3.12088	-3.0409	-3.37254
1298358	Stomach	Selisistat	No	5.58129	5.85857	5.34929	5.4216	5.2606	5.58686	5.49538
753563	Lymphoid	BAY-61-3606	Yes	1.87642	2.63183	1.33548	3.25965	2.11472	1.9962	2.26758
753577	Kidney	Pelitinib	Yes	0.087084	1.21195	0.883225	2.25957	1.82974	1.38801	1.5145
687586	Central nervous system	VX-702	Yes	3.08548	3.08126	2.61069	2.77598	2.41273	3.00244	2.77662
1479995	Ovary	AT-7519	Yes	3.21106	1.84124	2.1089	2.23271	3.67208	3.03109	2.5772
905948	Kidney	Tanespimycin	No	-2.0889	-1.61298	-1.50089	-0.500945	2.02255	0.667255	-0.185003
909742	Lymphoid	GSK1904529A	Yes	1.20783	1.62748	2.30399	2.23583	2.00213	2.20537	2.07496
1240167	Oesophagus	Tamoxifen	No	4.187	3.33411	3.95599	3.6424	3.78517	3.72768	3.68907
907322	Lymphoid	Erlotinib	Yes	3.08861	2.7453	2.93341	3.25435	3.31557	2.50367	2.95046
949168	Bone	JQ1	Yes	3.32654	2.60365	2.65403	0.976187	1.61361	3.59246	2.28799
910544	Haematopoietic	Rucaparib	No	2.42096	3.08846	3.35635	3.0078	2.52657	2.93398	2.98263
1240143	Lung (NSCLC)	SB590885	Yes	3.05722	3.98883	3.72287	3.42162	3.87504	3.86676	3.77502
1331036	Lymphoid	Motesanib	Yes	2.10621	2.36921	2.22149	2.44727	2.28915	2.19022	2.30347
906818	Skin	Linifanib	Yes	2.77697	2.24591	2.4601	2.52108	2.86897	2.35798	2.49081
907269	Lymphoid	CGP-082996	Yes	4.42073	3.24146	3.00344	3.39864	4.04265	3.30129	3.3975
1240127	Endometrium	Tubastatin A	No	4.35774	4.95136	4.72439	5.26867	5.09798	4.65271	4.93902
1240124	Large intestine	Nutlin-3a (-)	No	5.45779	4.58388	3.52975	4.82703	4.9123	5.49433	4.66946
906863	Upper aerodigestive tract	FTI-277	No	1.52494	1.97815	1.35461	1.91396	1.41658	0.199061	1.37247
909977	Bone	Tubastatin A	No	5.31293	5.23812	5.29521	5.36003	5.18116	5.357	5.2863
687807	Lung (NSCLC)	GSK1904529A	Yes	3.1916	2.92056	2.30399	2.39658	2.6899	2.23845	2.5099
949158	Bone	KIN001-236	No	3.21885	3.2326	3.08254	3.41322	2.79856	3.3295	3.17128
909721	Lung (NSCLC)	Tanespimycin	No	-3.05254	-1.16298	0.660642	-0.83615	-1.30707	-1.39853	-0.808818
1298359	Oesophagus	Olaparib	No	3.89649	3.6553	3.78844	3.02914	3.52966	3.43674	3.48786
753620	Autonomic ganglia	WH-4-023	Yes	1.41608	3.32172	2.91956	3.44891	3.2049	3.06634	3.19228
724868	Lung (NSCLC)	Amuvatinib	Yes	4.33864	3.64492	3.55379	4.02138	1.5031	3.9112	3.32688
907066	Urinary tract	FR-180204	Yes	6.14238	5.60299	5.69132	6.0393	5.8169	5.56675	5.74345
1298526	Pancreas	Midostaurin	Yes	0.730748	1.2016	0.953689	0.462856	0.159534	0.62628	0.680791
908149	Lymphoid	Sorafenib	Yes	3.78854	2.98911	2.30702	2.71442	3.27516	2.91555	2.84025
687592	Central nervous system	Afatinib	Yes	-0.159706	0.223429	1.11117	1.17346	1.14392	-0.885727	0.553251
1240173	Large intestine	GSK429286A	Yes	5.05285	5.01395	4.70041	4.86811	4.87616	4.40038	4.7718
909255	Ovary	Bosutinib	Yes	1.04852	1.14388	0.591054	1.22175	1.23816	1.24129	1.08723
1240217	Liver	PF-562271	Yes	-0.443462	0.787407	1.21356	0.899615	0.889433	0.863571	0.930716
906826	Breast	SB52334	Yes	4.61731	4.60047	4.4133	3.88126	3.69773	4.60022	4.2386
910911	Upper aerodigestive tract	PI-103	Yes	2.73907	2.41936	2.47175	2.95858	1.17419	1.90858	2.18649
909723	Skin	NG-25	Yes	2.69357	2.45102	3.35638	3.17602	3.0083	3.05079	3.0085
908136	Lymphoid	MK-2206	Yes	0.650225	1.10509	0.625983	1.0638	1.93133	-0.0627293	0.932695
908449	Central nervous system	CI-1040	Yes	2.57328	2.95865	1.5329	2.32427	2.35817	2.38647	2.31209
909701	Lymphoid	BX-912	Yes	1.01408	-0.386913	1.24562	1.32181	0.0701831	1.3303	0.716199
909743	Lymphoid	Dactolisib	Yes	-2.23078	-2.25689	-1.70631	-2.24413	-1.74442	-1.78357	-1.94706
1298347	Lung (NSCLC)	CI-1040	Yes	3.69792	3.29017	3.59197	3.08169	2.96233	3.57631	3.30049
753531	Upper aerodigestive tract	Dacinostat	No	-3.26965	-3.23945	-3.36652	-3.4032	-2.93536	-2.64162	-3.11723
971774	Soft tissue	(5Z)-7-Oxozeaenol	Yes	1.47956	1.74791	1.42059	1.08216	1.50961	1.13983	1.38002
1240125	Skin	GSK690693	Yes	4.93541	4.753	4.79425	5.09229	4.74549	5.11094	4.89919
908482	Large intestine	Linifanib	Yes	2.83446	2.58157	2.60516	2.68686	2.76252	2.63361	2.65395
753608	Lung (NSCLC)	CUDC-101	Yes	-1.80025	-1.11604	-1.12398	-1.05892	-1.26179	-1.33576	-1.1793
684072	Bone	A-770041	Yes	4.11369	3.61604	2.65858	2.67919	3.02734	2.87066	2.97036
910927	Breast	Olaparib	No	2.37836	3.03385	2.1772	2.31509	1.79162	2.75776	2.4151
1240142	Lung (NSCLC)	ZM447439	Yes	1.65857	1.381	1.50051	1.73537	1.68417	2.14286	1.68878
946359	Breast	Navitoclax	No	3.38594	2.29746	2.30399	2.36235	1.4122	2.01455	2.07811
687807	Lung (NSCLC)	Cetuximab	No	6.37114	6.20442	5.82415	6.30106	6.47701	6.07325	6.17598
910900	Lung (NSCLC)	GW-2580	Yes	4.81857	5.26365	5.14628	5.27269	5.3178	4.99071	5.19823
1298537	Lung (NSCLC)	CI-1040	Yes	2.298	2.81047	3.12666	2.84534	2.29604	2.58969	2.73364
753615	Lymphoid	Lestauritinib	No	-1.96853	-0.264669	1.97461	0.478399	1.43397	1.06583	0.937628
1290725	Upper aerodigestive tract	DMOG	No	4.14636	5.83948	5.68784	5.66143	6.03722	5.47925	5.74104
949173	Autonomic ganglia	Seliciclib	Yes	5.98691	4.69832	4.26512	4.50578	4.82689	4.49494	4.55821
909724	Skin	SL0101	Yes	5.2749	4.36644	4.85106	4.48564	4.61048	4.47252	4.55723
687804	Lung (NSCLC)	XMD8-92	Yes	4.12236	3.13522	3.00783	3.09466	3.20634	3.18852	3.12651
908457	Large intestine	HG6-64-1	Yes	0.395597	1.01785	-0.452842	0.203402	0.612803	0.179806	0.312204
910861	Lymphoid	GW843682X	Yes	0.627742	1.49012	-0.615324	0.348448	-1.18228	-1.10076	-0.211959
909255	Ovary	NPK76-II-72-1	Yes	1.10894	0.510158	0.412154	0.919391	0.409085	0.301249	0.510407
924105	Prostate	CHIR-99021	Yes	2.12187	2.98579	2.93269	2.72765	3.53634	2.37603	2.9117
1330942	Haematopoietic	Afatinib	Yes	2.28934	1.5877	1.61742	1.86681	1.5122	2.05214	1.72726
753623	Oesophagus	Pelitinib	Yes	1.56424	2.54258	2.05644	2.7658	2.70449	2.30527	2.47492
907277	Lymphoid	CGP-082996	Yes	2.49824	1.61865	1.78101	1.79573	2.33788	1.95779	1.89821
909747	Large intestine	Tipifarnib	No	3.66149	4.10498	3.80757	3.89841	3.04444	3.52212	3.6755
907050	Lymphoid	CAY10603	No	0.158746	-0.37042	0.161975	-0.309518	0.445417	-1.13614	-0.241738
949177	Autonomic ganglia	CMK	Yes	0.00263617	1.24405	1.66551	1.83031	1.30351	1.28726	1.46613
909263	Large intestine	LFM-A13	Yes	5.29192	5.03212	4.93911	4.77949	4.82665	4.66233	4.84794
1298349	Lung (others)	SB216763	Yes	5.28178	4.71994	4.51776	4.92656	4.6159	4.67143	4.69032
998189	Large intestine	PLX-4720	Yes	3.34351	4.43141	4.26176	4.5267	2.74413	3.95556	3.98391
907320	Oesophagus	Cetuximab	No	3.04275	5.02925	5.46691	4.94701	4.91103	5.26604	5.12405
925341	Lung (NSCLC)	Avagacestat	No	4.5657	4.68565	4.29349	4.42286	4.48623	4.6626	4.51017
909746	Large intestine	NVP-BHG712	Yes	6.14716	5.55232	5.45004	5.28738	5.3933	5.34851	5.40631
687590	Central nervous system	GW441756	Yes	3.76579	2.71235	3.16534	2.85303	3.18864	2.85669	2.95521
949174	Autonomic ganglia	IOX2	No	-1.63866	0.00779653	-0.179269	0.635874	0.277195	0.0350178	0.155323
753595	Pancreas	Talazoparib	No	1.97385	3.14029	3.80055	2.53754	3.19232	3.13426	3.16099
1240140	Upper aerodigestive tract	Selumetinib	Yes	2.2615	0.152873	-0.359003	0.803083	2.81228	1.73855	1.02956
906848	Stomach	Omipalisib	Yes	-2.0447	-2.84538	-3.04274	-3.11672	-1.34	-2.03699	-2.47637
753575	Oesophagus	NSC-207895	No	3.59439	5.29237	5.20882	5.25276	5.43147	3.55785	4.94865
925343	Soft tissue	Lenalidomide	No	3.56469	3.88758	3.85448	3.67492	4.19112	3.98276	3.91817
753566	Urinary tract	CCT-018159	No	2.93097	2.80865	2.7843	2.64489	2.67606	2.56942	2.69666
908454	Testis	Belinostat	No	-0.791087	-0.44778	-1.22976	-0.32102	-0.431107	-0.108902	-0.507713
749711	Breast	CAY10603	No	1.73266	1.52195	2.75999	2.326	1.3019	1.17144	1.81626
905938	Haematopoietic	Dacinostat	No	-3.84202	-3.47217	-3.24907	-2.87683	-3.27936	-2.60999	-3.09748
906826	Breast	PI-103	Yes	-0.798755	0.871864	0.963805	-0.235345	0.0460016	1.12651	0.554566
907792	Large intestine	VX-11e	Yes	3.00068	3.23705	3.69595	3.87086	3.43189	1.77887	3.20292
906877	Lymphoid	CGP-60474	Yes	-1.26251	-1.60939	-2.79007	-2.20163	-1.11331	-1.03964	-1.75081
688121	Bone	TW 37	No	-2.06689	-0.637828	-0.469559	-0.412996	0.179864	0.132367	-0.241631
906808	Lung (others)	FR-180204	Yes	5.8244	5.02871	5.15328	5.02619	5.42108	4.80283	5.08642
907169	Skin	KU-55933	Yes	3.70817	3.12274	3.71585	3.96522	4.10407	3.2792	3.63742
907047	Breast	TW 37	No	0.598479	-0.010006	-0.163405	-0.311892	0.244668	0.336444	0.0191617
1240196	Upper aerodigestive tract	IPA-3	Yes	3.53712	3.34574	3.34038	3.33756	4.456	3.10471	3.51688
753535	Upper aerodigestive tract	NSC-87877	No	5.32324	4.59651	4.4437	4.73084	4.69486	4.40256	4.57369
905981	Kidney	Cetuximab	No	5.1796	5.0772	5.33779	5.89811	5.56105	5.0243	5.37969
906856	Haematopoietic	CHIR-99021	Yes	2.25226	1.55519	1.40647	2.24343	1.59587	1.86513	1.73322
909703	Haematopoietic	UNC0638	No	1.23872	1.61757	1.38327	1.58139	1.18224	1.54283	1.46146
909702	Lymphoid	VX-11e	Yes	2.39833	1.70976	2.29746	1.56159	1.78003	2.1072	1.89121
949094	Central nervous system	IOX2	No	-0.0889523	-0.030612	0.119247	-0.149497	0.202588	0.296036	0.0875524
908483	Lung (others)	PD173074	Yes	3.00112	2.0166	2.68264	1.64268	1.96203	1.44702	1.95019
1240221	Bone	Embelin	No	4.50411	3.1764	3.11059	2.98047	3.2582	2.83738	3.07261
905982	Central nervous system	Entinostat	No	2.50216	1.78215	0.675654	0.753138	0.834893	1.50572	1.11031
1524418	Kidney	MPS-1-IN-1	Yes	3.93302	3.342	3.24117	3.75769	3.29466	3.31997	3.3911
907791	Lymphoid	Bicalutamide	No	2.06858	2.27583	2.11765	2.68098	2.1324	2.17761	2.2769
753563	Lymphoid	LFM-A13	Yes	4.36494	4.30803	4.66838	4.70438	4.56299	4.35859	4.52047
684057	Bone	Bosutinib	Yes	0.179592	2.08207	1.64161	1.26641	0.755569	1.88751	1.52663
753579	Skin	Zibotentan	No	5.43162	5.50734	5.09616	5.36332	5.41008	5.26623	5.32863
908448	Haematopoietic	XMD13-2	Yes	1.90205	2.09912	1.69914	1.46584	1.03543	1.27601	1.51511
753549	Central nervous system	Pictilisib	Yes	1.5778	2.54613	2.47226	2.16476	1.61729	2.04253	2.16859
910922	Kidney	Daporinad	No	-3.21204	-3.59874	-0.680676	-3.47808	-3.05028	-0.675302	-2.29662
907270	Lymphoid	SB52334	Yes	4.04341	4.02002	4.1064	4.00934	4.40772	3.96668	4.10203
910554	Large intestine	TAK-715	Yes	2.5484	4.61952	4.5699	4.80019	4.08647	5.07145	4.62951
909252	Lymphoid	IOX2	No	-0.568035	0.180479	-0.215524	-0.313803	-0.386805	-0.236851	-0.194501
687505	Cervix	NSC-207895	No	0.766172	2.51586	2.35637	3.50513	2.29435	2.38356	2.61105
1298362	Upper aerodigestive tract	PD173074	Yes	3.4138	2.90069	3.07282	3.08232	2.85955	3.0246	2.988
1240201	Pancreas	FH535	No	0.437942	1.33923	1.64535	1.44243	1.37	1.3295	1.4253
1290806	Stomach	Daporinad	No	0.009366	-0.779907	-2.66799	-0.140049	1.36942	-3.04394	-1.05249
1240182	Lung (others)	FH535	No	5.47793	2.08327	4.72008	4.67002	4.55722	3.71448	3.94902
1503361	Oesophagus	SB52334	Yes	3.4346	3.12084	4.82179	4.23273	4.02201	4.57294	4.15406
1327771	Haematopoietic	PF-562271	Yes	2.03934	1.93248	1.8313	1.61831	1.88175	1.39148	1.73106
684681	Lung (NSCLC)	BAY-61-3606	Yes	4.14316	3.86253	4.28337	3.9223	4.10818	4.71598	4.17847
1240134	Pleura	GSK429286A	Yes	4.67483	4.71539	3.77719	4.59888	4.11129	3.5211	4.14477
1480374	Ovary	Cetuximab	No	4.43529	5.95424	6.55552	6.30939	5.6444	5.74059	6.04083
907787	Lymphoid	Embelin	No	4.22265	2.58867	3.00671	2.67373	2.36765	2.6678	2.66091
1290730	Urinary tract	PHA-793887	Yes	3.45435	3.32055	2.29791	3.00286	1.52752	2.16313	2.46239
906827	Bone	LFM-A13	Yes	5.56258	4.42353	4.83781	4.53469	4.66909	4.50234	4.59349
910849	Bone	BMS-345541	Yes	4.25152	4.39101	3.80718	4.45003	4.56974	3.6487	4.17333
909732	Soft tissue	PAC-1	No	2.44428	1.85767	2.84227	1.99376	2.84662	1.95883	2.29983
930299	Thyroid	NPK76-II-72-1	Yes	4.81149	4.97458	4.86228	5.08139	4.76134	5.13943	4.9638
1331045	Lymphoid	Bosutinib	Yes	2.50638	2.21898	1.19039	2.68694	2.61088	2.01094	2.14363
907787	Lymphoid	SL0101	Yes	4.96826	4.39691	4.44351	4.13418	4.31598	4.42368	4.34285
907787	Lymphoid	Nilotinib	Yes	2.82504	2.4918	2.53055	2.65236	3.17513	2.88005	2.74598
753545	Skin	Bexarotene	No	3.17336	3.72866	3.54001	3.51934	3.425	3.16246	3.47509
909745	Central nervous system	Enzastaurin	Yes	4.09101	4.6079	4.87659	4.22437	5.35252	3.8899	4.59026
1299075	Prostate	Gefitinib	Yes	2.07014	1.93281	1.69778	1.94314	1.88782	1.26905	1.74612
1330931	Haematopoietic	Daporinad	No	-6.67113	-5.68736	-4.35612	-3.9897	-4.23052	-4.77731	-4.6082
1480360	Ovary	QL-X-138	Yes	1.9484	1.33342	1.35087	1.12378	1.36664	1.47462	1.32987
905940	Haematopoietic	CGP-60474	Yes	-1.64064	-1.56007	-2.46411	-2.23432	-1.36137	-0.41996	-1.60797
907300	Haematopoietic	JQ1	Yes	3.01234	2.10527	1.72567	0.828785	1.84633	0.490164	1.39924
925348	Pancreas	Amuvatinib	Yes	4.94266	4.56982	3.8636	4.47721	5.04357	3.97969	4.38678
1299075	Prostate	Tubastatin A	No	3.2824	3.67983	4.1265	3.40436	3.34779	3.4415	3.59999
906797	Urinary tract	KU-55933	Yes	2.91735	3.71357	3.61621	3.90381	3.31414	3.84421	3.67839
905935	Prostate	Elesclomol	No	-1.3158	-2.23953	-2.71718	-2.7741	-1.73998	-2.80191	-2.45454
909697	Stomach	BMS-509744	Yes	3.57855	3.7354	2.65043	2.82356	2.70264	2.88785	2.95998
907280	Haematopoietic	GSK1070916	Yes	0.498832	0.537242	1.20299	1.555	0.36037	1.18165	0.967451
909756	Soft tissue	PAC-1	No	2.17604	1.52334	1.37007	2.16129	1.92389	1.87497	1.77072
909250	Kidney	GW843682X	Yes	-1.91719	-3.00358	-1.87406	-1.80802	-0.982746	-2.72973	-2.07963
1240183	Lung (NSCLC)	GSK269962A	Yes	2.60905	3.2103	2.97887	3.11838	2.48005	2.71685	2.90089
1240127	Endometrium	Dacinostat	No	-1.33314	-1.9288	-1.63611	-1.45508	-2.04474	-1.24439	-1.66182
906855	Haematopoietic	Enzastaurin	Yes	2.69658	2.20134	3.30282	3.77428	2.72847	2.94029	2.98944
910911	Upper aerodigestive tract	JNK-9L	Yes	-0.55266	0.204588	0.0225239	-0.0130661	0.0635674	0.423247	0.140172
1240132	Pleura	ZSTK474	No	3.55304	1.86727	2.5238	1.78813	1.81248	1.67489	1.93331
753582	Lung (others)	Parthenolide	No	3.50731	3.25403	3.43358	3.77774	2.49889	3.17996	3.22884
909711	Stomach	GW-2580	Yes	5.88479	5.61062	5.04975	5.41277	4.98013	5.35965	5.28258
907273	Lymphoid	XMD14-99	Yes	1.67322	2.49909	2.24465	3.28941	3.53025	3.28934	2.97055
1240187	Lung (NSCLC)	Masitinib	Yes	4.60728	4.89398	4.81855	5.07239	4.96209	4.75919	4.90124
910916	Upper aerodigestive tract	CP724714	Yes	3.40359	4.34719	3.94996	3.65308	3.4943	3.89607	3.86812
909904	Pancreas	KU-55933	Yes	5.59256	4.64763	4.72065	4.99053	5.01643	4.64866	4.80478
910545	Haematopoietic	SB590885	Yes	4.0261	3.5374	3.64371	2.93567	3.11922	3.0284	3.25288
908470	Pleura	Trametinib	Yes	0.351588	0.175759	-1.03417	-1.54312	0.285886	-0.624848	-0.548099
1303900	Breast	GW441756	Yes	3.51933	2.64115	2.78511	2.55688	3.25663	2.84635	2.81722
909723	Skin	AZD8055	Yes	0.479879	0.989754	2.20478	1.43971	2.38888	0.523697	1.50937
687568	Central nervous system	WH-4-023	Yes	-0.495111	1.50231	-1.5234	2.36795	2.57686	-0.0246915	0.979805
906831	Lymphoid	TPCA-1	Yes	2.5236	0.527098	1.72535	2.10216	1.87493	2.04416	1.65474
724855	Lung (others)	VX-702	Yes	4.30595	3.94443	3.80335	3.20968	3.31875	2.91333	3.43791
724869	Pancreas	Embelin	No	2.96514	3.14212	2.73494	2.61202	2.73994	2.18858	2.68352
906839	Central nervous system	AR-42	No	0.914632	-0.0310882	0.0382056	-0.41443	0.584404	0.418661	0.119151
1240128	Ovary	BMS-345541	Yes	1.90138	3.35066	2.34308	3.30129	2.36905	2.9365	2.86011
753592	Lung (NSCLC)	Ruxolitinib	Yes	4.04541	3.915	3.7141	3.78176	3.74453	3.84305	3.79969
1659817	Lymphoid	Daporinad	No	-6.08283	-4.80494	-3.28931	-4.80952	-5.4717	-4.16507	-4.50811
924111	Salivary gland	XMD14-99	Yes	4.62414	4.69118	4.54602	4.71943	4.64956	4.56773	4.63479
924151	Thyroid	GSK1904529A	Yes	2.44242	2.39323	2.30399	2.3153	2.63289	2.23845	2.37677
1240129	Ovary	Lenalidomide	No	4.70621	4.07746	4.28322	4.53267	4.50404	4.53266	4.38601
687799	Lung (NSCLC)	FMK	Yes	5.20851	4.23444	4.53872	4.59573	5.09269	4.25005	4.54233
910852	Breast	UNC1215	No	2.95117	2.62199	2.50287	2.57723	2.43525	2.47431	2.52233
908159	Lymphoid	Lestauritinib	No	-1.38439	-1.90702	-1.30284	-0.948831	-2.04803	-1.50599	-1.54254
906800	Lymphoid	ZM447439	Yes	-0.453675	-0.172879	0.0721687	-0.157258	0.00462419	-0.000798188	-0.0508285
907790	Large intestine	Bicalutamide	No	2.60435	2.41418	2.30362	2.63268	2.45371	2.49157	2.45915
1240155	Stomach	T0901317	No	3.13733	4.47292	4.30797	4.6806	4.33968	4.1689	4.39401
687600	Lung (others)	Palbociclib	Yes	3.94245	3.58991	4.0248	1.40176	2.71525	2.50126	2.8466
909736	Liver	OSI-027	Yes	-0.122449	0.61206	-0.111329	1.51343	-0.900144	0.890741	0.400953
1480374	Ovary	PF-4708671	Yes	5.5928	4.38911	4.73211	4.67755	4.31332	4.23224	4.46887
1240153	Skin	Olaparib	No	3.86495	2.71416	3.37057	3.15361	3.42048	2.93778	3.11932
946355	Oesophagus	NPK76-II-72-1	Yes	5.42243	4.07292	4.13987	4.31026	4.69118	2.76905	3.99666
909726	Skin	Afatinib	Yes	1.69282	1.45785	1.52711	1.6732	0.112372	1.6485	1.28381
907275	Haematopoietic	Erlotinib	Yes	3.09484	3.02754	2.8781	2.82269	3.23753	2.70329	2.93383
905986	Central nervous system	XMD8-85	Yes	2.04274	2.35905	2.18802	2.56064	1.78781	2.75271	2.32965
1240183	Lung (NSCLC)	SN-38	No	-2.41307	-2.74938	-2.47988	-1.98077	-2.39697	-1.8964	-2.30068
905941	Lung (NSCLC)	Quizartinib	Yes	2.8299	1.96121	2.27341	2.55987	2.52281	2.11955	2.28737
688007	Lung (others)	GW843682X	Yes	-3.16145	-1.47564	-2.27859	-1.45085	-0.325917	-0.906076	-1.28742
906865	Skin	CAY10603	No	-0.0914782	0.312842	0.379912	0.237079	0.919448	1.15714	0.601283
1240186	Lung (others)	GSK690693	Yes	5.22318	3.93199	2.94529	3.30004	4.59571	4.32182	3.81897
1240198	Ovary	RO-3306	Yes	4.25812	3.7896	3.67657	3.53726	3.28311	3.18827	3.49496
909757	Large intestine	VX-702	Yes	4.55842	4.02443	3.97231	3.85603	2.66389	3.81953	3.66724
946373	Central nervous system	PIK-93	No	2.26809	3.8253	4.0538	3.13765	2.99958	3.8523	3.57373
687802	Lung (NSCLC)	Pictilisib	Yes	3.05925	0.821349	1.15434	1.35337	0.476518	0.525277	0.86617
749715	Breast	Dactolisib	Yes	-3.1555	-1.9019	-2.43534	-1.9514	-2.21672	-2.62918	-2.22691
1240170	Central nervous system	Linifanib	Yes	2.47894	2.44056	2.45456	2.47704	2.88965	2.55123	2.56261
909770	Stomach	PFI-1	Yes	3.47631	2.89095	2.86785	2.95852	3.11347	2.62116	2.89039
910930	Lymphoid	A-770041	Yes	2.51638	1.68289	1.79764	2.69925	2.49409	2.70853	2.27648
724878	Lung (NSCLC)	DMOG	No	7.21579	7.58728	5.90658	7.29831	6.23484	6.79541	6.76449
924186	Ovary	Veliparib	No	4.53413	3.94717	3.5873	3.81954	3.91173	3.53801	3.76075
946382	Breast	GSK1070916	Yes	2.36635	3.25163	2.7459	3.0407	3.13209	2.62316	2.9587
949175	Autonomic ganglia	Nilotinib	Yes	2.28115	3.06656	2.75976	2.79573	2.59347	2.50191	2.74349
909722	Haematopoietic	KU-55933	Yes	1.47115	3.74485	3.59613	3.07464	2.34347	3.25208	3.20223
1331048	Lymphoid	Veliparib	No	4.16318	3.49402	3.68783	3.27419	3.55748	3.7071	3.54413
909743	Lymphoid	T0901317	No	3.22707	3.38184	3.1992	3.42527	3.20841	3.2344	3.28982
753610	Lung (others)	KU-55933	Yes	2.98243	3.1509	3.60654	3.65415	3.47155	4.09296	3.59522
910401	Lymphoid	GSK319347A	Yes	3.65243	3.17786	3.17769	3.44446	3.46956	3.30469	3.31485
1503364	Stomach	Doramapimod	Yes	3.86177	3.7059	3.87389	3.67683	4.07457	3.86408	3.83905
688087	Autonomic ganglia	KIN001-266	Yes	3.03565	3.05143	3.38591	2.84907	2.88439	3.70598	3.17536
949173	Autonomic ganglia	Refametinib	Yes	4.76474	4.01042	3.69824	4.05143	2.86788	4.08546	3.74269
908443	Lung (NSCLC)	PI-103	Yes	-2.62657	-1.5475	-3.40904	-2.51971	-1.58114	-2.2044	-2.25236
687600	Lung (others)	Imatinib	Yes	2.51479	3.34391	3.05614	3.05363	2.58552	3.20296	3.04843
1240182	Lung (others)	Quizartinib	Yes	2.82134	2.21012	2.10348	2.39306	2.23534	2.50732	2.28986
909721	Lung (NSCLC)	UNC0638	No	2.43178	3.9027	4.33924	3.46205	3.31492	3.35236	3.67425
753623	Oesophagus	YM201636	No	2.48073	3.55614	2.38687	2.6193	2.42224	2.7433	2.74557
1287381	Lung (NSCLC)	KIN001-236	No	4.15606	4.54237	4.72866	4.64266	4.83398	4.81809	4.71315
684062	Bone	MPS-1-IN-1	Yes	1.89943	2.53169	3.49109	2.0121	2.03188	2.48848	2.51105
1503369	Lung (NSCLC)	CP724714	Yes	2.75641	3.70375	3.54096	3.20301	3.6669	3.67892	3.55871
724828	Autonomic ganglia	QL-XII-47	Yes	-0.959706	1.0688	0.848066	0.653751	0.845841	0.53245	0.789782
905990	Ovary	Talazoparib	No	2.21657	2.93385	2.4987	3.91868	3.30671	1.25915	2.78342
924100	Prostate	UNC1215	No	2.63322	2.73304	2.65662	2.64654	2.49316	2.43273	2.59242
907799	Lymphoid	LFM-A13	Yes	3.67453	3.89713	3.78134	4.04848	3.30622	3.3714	3.68092
930082	Endometrium	Elesclomol	No	-3.10043	-3.39601	-1.64783	-3.27169	-3.23153	-4.56431	-3.22227
1298348	Lung (NSCLC)	Refametinib	Yes	1.43325	1.25828	1.73489	2.09999	2.94451	1.37555	1.88265
688018	Lung (others)	KIN001-266	Yes	2.7403	2.87196	3.27568	2.91456	3.12842	2.54293	2.94671
1290769	Large intestine	Dacinostat	No	-0.400907	-0.549187	-0.237664	-0.0119827	1.15266	0.736082	0.217982
907064	Soft tissue	AZD7762	Yes	-0.847118	-1.23581	-1.1852	-1.20803	-0.300078	0.310926	-0.723639
1240151	Stomach	BMS-345541	Yes	2.17367	2.94543	2.69777	3.31053	2.75071	3.1957	2.98003
1327766	Lymphoid	AT-7519	Yes	0.729197	-0.769935	-0.452963	-0.549279	-0.87217	-1.30644	-0.790158
924186	Ovary	PHA-665752	Yes	3.59046	3.19994	2.91064	2.73834	2.52554	2.22507	2.7199
1298365	Ovary	GSK429286A	Yes	4.94974	4.8131	4.54992	5.1055	5.02014	4.37775	4.77328
949174	Autonomic ganglia	Rucaparib	No	2.68169	3.17321	3.05223	2.94785	2.84927	3.32552	3.06962
905936	Large intestine	KIN001-266	Yes	2.21644	2.67612	2.76853	2.41453	2.97956	2.5108	2.66991
910924	Stomach	Camptothecin	No	-4.41935	-3.60831	-3.7567	-3.10841	-4.03863	-2.99617	-3.50165
907287	Large intestine	WHI-P97	Yes	5.13604	4.84227	4.70532	4.91067	4.7796	5.09506	4.86659
687448	Skin	HG-5-113-01	Yes	4.60634	2.34779	2.13544	2.48146	2.31747	1.8963	2.23569
1524418	Kidney	CI-1040	Yes	5.37452	2.18559	2.69129	2.51876	2.43879	3.19229	2.60534
907799	Lymphoid	Trametinib	Yes	0.901507	1.25346	1.61502	0.209553	1.83503	1.33654	1.24992
910850	Liver	JNK Inhibitor VIII	Yes	5.15552	4.47364	4.34305	4.32818	4.08569	4.56539	4.35919
910779	Lung (NSCLC)	GSK1904529A	Yes	2.66955	2.4231	2.30399	2.29787	2.24999	2.23845	2.30268
753612	Lymphoid	IPA-3	Yes	3.69427	4.8909	4.10044	4.36294	2.85951	4.7491	4.19258
1480359	Ovary	Bosutinib	Yes	4.17036	3.42041	4.10249	3.30712	3.40916	3.97056	3.64195
1322213	Lung (others)	Navitoclax	No	0.324829	-0.127092	-0.160118	-0.243661	1.37199	0.409217	0.250068
749716	Breast	Dacinostat	No	-4.06745	-2.4633	-2.36384	-2.84816	-2.26372	-2.12642	-2.41309
907311	Haematopoietic	Idelalisib	No	-0.322664	2.66164	0.372754	3.09319	1.89408	2.6817	2.14067
1524415	Kidney	Omipalisib	Yes	-4.16236	-4.28334	-3.86995	-3.54068	-2.83119	-3.31795	-3.56862
753532	Upper aerodigestive tract	A-443654	Yes	0.93403	1.38742	0.332177	0.968861	2.30869	-0.196184	0.960193
1480364	Ovary	KIN001-260	Yes	4.89806	6.36542	5.70274	5.30918	4.9065	5.28035	5.51284
1240179	Cervix	TW 37	No	-0.915752	0.037585	-0.522417	-0.162456	0.165538	0.391676	-0.0180146
753620	Autonomic ganglia	PAC-1	No	0.796296	2.46658	2.68289	2.77794	1.71017	2.22689	2.37289
924238	Thyroid	Lestauritinib	No	-2.47947	-2.16539	-1.27185	-2.43563	-1.83851	-2.25436	-1.99315
1480362	Ovary	QL-X-138	Yes	2.01883	2.36344	1.89033	1.5725	1.64965	1.99764	1.89471
910932	Skin	XMD8-85	Yes	2.45854	2.69363	3.01749	2.82599	2.79533	2.77231	2.82095
949179	Autonomic ganglia	Palbociclib	Yes	1.11169	2.27608	1.78153	0.754219	2.22015	2.55585	1.91757
907269	Lymphoid	XMD14-99	Yes	5.26893	4.48865	4.57597	4.2713	4.18282	4.44966	4.39368
753620	Autonomic ganglia	Motesanib	Yes	2.49914	2.75103	2.31219	2.63236	2.69392	2.7194	2.62178
687506	Cervix	GW441756	Yes	1.0999	2.27426	1.98389	2.59072	1.5646	2.79413	2.24152
1240183	Lung (NSCLC)	PHA-665752	Yes	3.38449	3.15553	3.32374	3.4288	2.95203	3.23439	3.2189
908138	Stomach	PI-103	Yes	0.452803	1.63496	0.84206	1.52637	0.686576	0.870335	1.11206
1480362	Ovary	WZ3105	Yes	1.83877	-0.281535	1.56907	0.895541	1.74082	0.180772	0.820933
1290797	Pancreas	YM201636	No	2.41656	1.94592	2.48109	2.82618	2.76533	2.31509	2.46672
1298145	Skin	MPS-1-IN-1	Yes	6.15044	5.18953	5.0788	4.90486	5.16003	5.09164	5.08497
971777	Skin	Trametinib	Yes	-2.73298	-5.2897	-4.41241	-3.16276	-2.88597	-3.05809	-3.76178
724812	Urinary tract	TW 37	No	-1.01185	-0.0707829	0.348894	-0.121005	0.321381	0.448505	0.185399
905971	Large intestine	NSC-87877	No	4.30198	4.8515	4.67964	4.66272	4.64603	4.47968	4.66391
949178	Autonomic ganglia	Masitinib	Yes	3.24632	3.08862	3.59191	3.23299	2.75429	3.2246	3.17848
753592	Lung (NSCLC)	VX-11e	Yes	3.79347	3.32593	2.81293	3.35219	2.99123	3.28457	3.15337
687561	Central nervous system	Bicalutamide	No	2.76544	2.44076	2.76663	2.5478	2.99584	2.603	2.67081
909722	Haematopoietic	HG-5-88-01	Yes	1.20057	1.79708	2.96498	3.44892	1.37204	2.72204	2.46101
753588	Lung (others)	Erlotinib	Yes	3.53723	3.25591	3.22843	3.13533	3.22029	2.70241	3.10848
907064	Soft tissue	KIN001-244	Yes	3.10649	3.2737	4.08914	3.43316	3.65262	2.77055	3.44383
908483	Lung (others)	TAK-715	Yes	3.86237	4.32318	4.32587	4.18341	4.19799	4.18124	4.24234
909759	Soft tissue	PLX-4720	Yes	1.58303	3.08763	2.43651	3.49133	0.0945757	3.11667	2.44535
906855	Haematopoietic	NU7441	Yes	3.29035	1.42741	2.62442	1.87162	1.21139	2.16441	1.85985
687600	Lung (others)	Linsitinib	Yes	3.49616	3.30598	3.54025	2.3049	2.89014	3.63287	3.13483
1240150	Central nervous system	AS601245	Yes	2.04892	1.58818	1.75878	1.87326	1.83281	1.40665	1.69193
1298356	Lung (NSCLC)	CCT007093	No	4.70595	4.14685	4.22232	4.70622	4.49232	4.01238	4.31602
1240219	Pancreas	Elesclomol	No	-3.67338	-1.99066	-3.4831	-1.70726	-2.70039	-2.92267	-2.56082
1290798	Breast	LFM-A13	Yes	3.60916	4.53026	4.06195	4.55612	4.56264	4.30168	4.40253
1240129	Ovary	FTI-277	No	2.76821	2.15668	2.62789	2.69587	2.96898	2.52583	2.59505
910952	Kidney	TW 37	No	-1.81319	0.322639	-0.14171	-0.212552	0.324444	0.344267	0.127418
910926	Urinary tract	KIN001-244	Yes	2.89175	2.61409	2.74236	3.06705	3.189	2.37895	2.79829
722046	Lung (NSCLC)	AS601245	Yes	-0.429426	1.09571	1.35831	1.39389	0.707544	1.20538	1.15217
687802	Lung (NSCLC)	Dacinostat	No	-2.48877	-0.722162	-1.02591	-0.322611	-1.45789	0.099533	-0.685808
1299064	Oesophagus	XMD14-99	Yes	4.0838	4.3516	4.48507	4.5034	4.22547	4.11296	4.3357
907059	Upper aerodigestive tract	Trametinib	Yes	-4.58593	-1.98697	-3.4726	-3.44293	-2.83238	-4.08447	-3.16387
1659823	Large intestine	GSK1070916	Yes	-0.222923	1.6881	1.74582	1.01621	1.15673	1.32555	1.38648
1298539	Ovary	PF-562271	Yes	2.49634	2.6723	2.07997	1.87473	2.09845	1.55266	2.05562
1240189	Lung (others)	A-770041	Yes	1.16535	2.87065	3.26014	1.41438	1.2748	1.44177	2.05235
910784	Soft tissue	EHT-1864	No	4.03816	3.74072	3.94123	4.05256	3.41282	2.72547	3.57456
688121	Bone	Gefitinib	Yes	0.74949	1.19292	1.50797	1.24816	1.40272	0.799807	1.23031
1290765	Bone	AKT inhibitor VIII	Yes	3.15156	3.00722	3.06108	3.34425	3.05697	2.87844	3.06959
908460	Lung (others)	GW441756	Yes	4.26844	2.81957	3.04351	3.11883	3.23502	2.83131	3.00965
1240222	Ovary	Bosutinib	Yes	-0.656357	0.371095	-0.046703	1.01103	0.589871	-0.12467	0.360124
907280	Haematopoietic	Dacinostat	No	-3.13653	-3.02738	-2.19863	-2.35157	-1.9871	-2.51014	-2.41496
1240181	Autonomic ganglia	DMOG	No	6.82739	6.04438	5.72314	6.03839	6.4901	6.41768	6.14274
924102	Thyroid	Bryostatin 1	No	-3.91786	-2.58586	-3.2121	-2.73313	-2.69391	-2.51459	-2.74792
971773	Soft tissue	Camptothecin	No	-6.06164	-6.15244	-5.71274	-6.17173	-6.12837	-5.58691	-5.95044
907058	Skin	Fedratinib	Yes	3.26375	3.77972	3.01335	2.02354	3.86966	2.45145	3.02755
724859	Lung (NSCLC)	PIK-93	No	2.90344	2.88674	3.46527	2.7912	3.46121	4.16036	3.35296
1298348	Lung (NSCLC)	Palbociclib	Yes	2.58377	1.9913	2.35301	2.60184	2.64756	2.83899	2.48654
1479995	Ovary	Cetuximab	No	7.01297	5.14007	5.11948	5.46973	4.58264	4.82187	5.02676
753581	Skin	Talazoparib	No	3.63986	3.34894	2.76736	3.80652	4.45838	3.5318	3.5826
909773	Lymphoid	Bosutinib	Yes	1.77698	1.51119	1.82777	1.05156	2.02718	0.794464	1.44243
906873	Central nervous system	NG-25	Yes	4.53345	4.2291	4.28366	4.01145	4.84622	4.24873	4.32383
905959	Ovary	Quizartinib	Yes	2.67925	2.44867	2.53999	2.62101	2.59988	2.25107	2.49212
724839	Cervix	SL0101	Yes	5.45511	4.53354	4.65573	4.55829	4.80724	4.58009	4.62698
906763	Lymphoid	KIN001-244	Yes	2.48666	2.17999	2.12765	1.43213	2.34659	1.85338	1.98795
906828	Thyroid	XMD13-2	Yes	4.14574	3.19259	4.15117	3.17909	2.27855	3.76228	3.31274
909771	Haematopoietic	AZD8055	Yes	-0.429881	0.381813	-0.0618081	0.643745	0.868657	0.20652	0.407785
946373	Central nervous system	YM201636	No	3.20664	3.40613	3.67216	2.87045	2.83186	3.05681	3.16748
908468	Lung (others)	PLX-4720	Yes	4.36589	3.75507	3.73965	4.20591	3.78073	3.63606	3.82348
1503362	Oesophagus	Selumetinib	Yes	1.34604	0.411193	2.57927	2.02575	-0.506743	2.67568	1.43703
910688	Haematopoietic	WZ-1-84	Yes	3.25385	3.67712	3.99699	3.59137	3.77075	3.88366	3.78398
909757	Large intestine	LFM-A13	Yes	6.59957	6.20519	5.40763	5.58699	5.54551	5.36037	5.62114
1240209	Stomach	QL-XI-92	Yes	3.70413	3.82426	3.44618	3.56966	4.21134	3.2919	3.66867
949155	Bone	GW-2580	Yes	5.03203	4.65893	4.51169	4.5652	3.65486	4.63298	4.40473
907321	Oesophagus	Camptothecin	No	-4.4918	-4.84856	-3.9995	-3.87144	-4.34482	-4.19715	-4.25229
910948	Breast	CGP-60474	Yes	1.25976	-0.407747	1.12154	-0.57914	-0.212546	0.111054	0.00663185
1290806	Stomach	Zibotentan	No	5.59454	5.03696	5.28465	5.17698	5.02544	5.17837	5.14048
753564	Lung (others)	NSC-207895	No	1.67859	2.69065	2.59761	2.81915	2.85226	2.40383	2.6727
1298529	Upper aerodigestive tract	Gefitinib	Yes	1.65281	1.93666	2.11932	2.14887	2.02	1.97918	2.04081
925339	Skin	GSK269962A	Yes	2.66225	2.69014	1.66781	2.41647	3.34518	2.68878	2.56168
1298350	Lung (NSCLC)	Tipifarnib	No	1.81907	2.19	1.76141	2.98473	1.96445	3.14271	2.40866
1298141	Pancreas	GSK690693	Yes	5.73153	5.44385	5.33308	5.37748	5.51928	5.21337	5.37741
905946	Breast	IOX2	No	0.276654	0.0697744	0.158694	-0.0594276	-0.394256	-0.145915	-0.074226
724863	Lung (NSCLC)	CMK	Yes	2.90315	3.25508	3.7367	3.08697	2.95736	3.66233	3.33969
907279	Central nervous system	Vorinostat	No	2.19251	1.72535	2.06605	1.77975	2.41287	1.84955	1.96671
1298359	Oesophagus	Tipifarnib	No	0.952283	2.01418	1.08416	1.50269	1.88088	1.3432	1.56502
907323	Lymphoid	FTI-277	No	0.608789	1.91829	1.94441	2.13997	1.90838	1.6964	1.92149
908156	Haematopoietic	AZ628	Yes	0.369165	-1.28115	-1.01127	-0.412849	-1.68962	-1.72417	-1.22381
906864	Thyroid	CAY10603	No	2.20692	3.60375	1.92215	3.59857	2.6941	4.0884	3.18139
909753	Ovary	AICA Ribonucleotide	No	10.2306	9.22315	8.45051	7.96648	7.24671	7.23055	8.02348
683667	Central nervous system	Refametinib	Yes	3.80214	3.13208	2.28695	2.51794	-0.00537346	2.41896	2.07011
905941	Lung (NSCLC)	Dactolisib	Yes	-0.912442	-1.38432	-0.341519	-1.95407	-0.570207	-0.288975	-0.907818
910927	Breast	Gefitinib	Yes	0.595923	1.99593	1.14946	0.794995	0.135178	1.41193	1.0975
910703	Lymphoid	Etoposide	No	3.39091	1.80523	2.86115	2.29955	2.93106	1.79606	2.33861
906801	Breast	GW-2580	Yes	5.66428	5.36723	5.5508	5.48869	5.03273	5.66896	5.42168
1240140	Upper aerodigestive tract	TW 37	No	-0.728966	-0.396767	-0.0553533	0.141921	0.223288	0.0592983	-0.00552264
910703	Lymphoid	ZM447439	Yes	4.10803	2.35943	3.08868	3.04915	3.52933	3.03292	3.0119
687777	Lung (NSCLC)	Doramapimod	Yes	5.22	4.75999	4.68355	4.3489	4.79734	4.67371	4.6527
1303900	Breast	T0901317	No	3.96625	3.87565	4.22904	4.41937	4.06575	4.55199	4.22836
753624	Pancreas	QL-XII-47	Yes	2.70854	1.99901	2.10513	1.92837	2.08945	1.59451	1.94329
1480371	Ovary	WHI-P97	Yes	2.98284	4.45637	4.11855	4.38664	4.13904	4.66625	4.35337
925348	Pancreas	ZSTK474	No	-0.832354	0.43402	-0.0453211	0.250333	0.395723	0.693086	0.345568
910952	Kidney	GSK1904529A	Yes	0.787053	2.16977	2.30399	2.34734	2.27022	2.23845	2.26595
1290806	Stomach	Midostaurin	Yes	-0.113124	-1.3511	-0.894708	-1.2719	-0.715986	-0.705491	-0.987836
749713	Breast	Tubastatin A	No	3.18598	2.86434	3.67135	2.62211	3.34608	3.163	3.13337
1331039	Lymphoid	WZ-1-84	Yes	4.60634	3.83415	3.96477	3.60574	3.58388	4.11599	3.82091
917486	Large intestine	PFI-1	Yes	3.11504	3.41631	2.80832	3.67338	3.6199	3.63787	3.43116
907787	Lymphoid	Trametinib	Yes	0.955728	2.17503	1.77678	1.99649	2.32978	1.40936	1.93749
910924	Stomach	CCT007093	No	4.26237	4.024	3.92175	3.93407	3.94572	3.95304	3.95572
910904	Upper aerodigestive tract	Nilotinib	Yes	2.80544	3.08376	2.59152	2.99682	3.05734	3.33067	3.01202
684681	Lung (NSCLC)	NG-25	Yes	2.43852	3.74475	4.18088	3.87726	3.73101	3.82431	3.87164
1290455	Haematopoietic	NPK76-II-72-1	Yes	0.278626	0.373374	1.66009	0.58224	0.944068	0.929392	0.897832
1247873	Lung (NSCLC)	Dabrafenib	Yes	3.75012	4.08238	4.1586	4.29038	4.70959	4.1734	4.28287
753621	Oesophagus	Sorafenib	Yes	2.10707	2.53335	2.70497	2.57573	1.78501	2.39861	2.39953
[truncated: 14,065 more rows]

## Sheet: MCA_TestSet_PKI
Cell line	Cancer type	Drug	Small-PKI	Actual IC50	mca_params=MCA_aug1_seed=1_fold=0_n_augment=1_avg_predictions_num_checkp=20_results.csv	mca_params=MCA_aug1_seed=1_fold=1_n_augment=1_avg_predictions_num_checkp=20_results.csv	mca_params=MCA_aug1_seed=1_fold=2_n_augment=1_avg_predictions_num_checkp=20_results.csv	mca_params=MCA_aug1_seed=1_fold=3_n_augment=1_avg_predictions_num_checkp=20_results.csv	mca_params=MCA_aug1_seed=1_fold=4_n_augment=1_avg_predictions_num_checkp=20_results.csv	Avg Predicted IC50		Cancer type	R	R-square
909744	Adrenal gland	Enzastaurin	Yes	5.67159	4.94712	4.95503	5.05705	5.22588	5.14686	5.06639		Adrenal gland	0.925498	0.856547
909744	Adrenal gland	GW441756	Yes	3.15697	2.90693	1.66512	2.49982	2.86009	4.10883	2.80816		Autonomic ganglia	0.81019	0.656407
909744	Adrenal gland	PI-103	Yes	3.72202	3.90306	4.91106	4.0351	4.23993	4.92228	4.40228		Biliary tract	0.936807	0.877608
909744	Adrenal gland	Ponatinib	Yes	1.91568	0.0960681	1.81551	0.0902774	1.0762	1.61652	0.938915		Bone	0.904713	0.818505
688086	Autonomic ganglia	Alectinib	Yes	4.20602	3.91322	4.00812	3.7875	3.56232	3.72233	3.7987		Breast	0.902306	0.814156
688086	Autonomic ganglia	Amuvatinib	Yes	-0.845353	4.07794	3.04707	3.20777	2.41561	2.46739	3.04316		Central nervous system	0.922285	0.85061
688086	Autonomic ganglia	AZ628	Yes	3.40672	-0.0831854	2.14662	2.12226	1.85947	0.26887	1.26281		Cervix	0.90761	0.823757
688086	Autonomic ganglia	CMK	Yes	1.09899	1.59002	2.47437	1.72578	1.16918	1.78214	1.7483		Endometrium	0.912047	0.83183
688086	Autonomic ganglia	Fedratinib	Yes	2.70403	3.25399	4.34454	2.90936	2.11132	2.73083	3.07001		Haematopoietic	0.898205	0.806773
688086	Autonomic ganglia	GSK429286A	Yes	5.14099	4.07475	4.89525	4.97234	4.40892	4.43319	4.55689		Kidney	0.905417	0.81978
688086	Autonomic ganglia	JQ1	Yes	1.2094	-0.186095	0.978758	0.969631	1.13876	-0.201026	0.540005		Large intestine	0.891216	0.794265
688086	Autonomic ganglia	KIN001-270	Yes	4.5092	4.75201	4.72665	4.67222	4.4934	4.69611	4.66808		Liver	0.92688	0.859106
688086	Autonomic ganglia	Lapatinib	Yes	2.6639	1.98005	2.5735	2.38038	2.41977	2.66088	2.40292		Lung (NSCLC)	0.904949	0.818932
688086	Autonomic ganglia	Linsitinib	Yes	-1.39789	1.0059	0.137446	2.1133	2.05599	0.49302	1.16113		Lung (others)	0.889312	0.790876
688086	Autonomic ganglia	Nilotinib	Yes	2.97766	2.31464	2.6324	2.65017	2.29438	2.89868	2.55805		Lymphoid	0.91312	0.833788
688086	Autonomic ganglia	OSU-03012	Yes	2.04113	1.65419	1.97288	1.60292	2.89924	1.45712	1.91727		Oesophagus	0.915353	0.83787
688086	Autonomic ganglia	PFI-1	Yes	1.93181	3.41791	2.49133	2.53092	2.40885	2.46951	2.6637		Ovary	0.900106	0.810191
688086	Autonomic ganglia	Quizartinib	Yes	2.60325	2.8194	2.67082	2.43742	2.09695	2.40189	2.4853		Pancreas	0.903139	0.815659
688086	Autonomic ganglia	Tivozanib	Yes	0.305851	0.686971	0.811341	0.652805	0.226352	0.616712	0.598836		Placenta	0.947692	0.898119
688086	Autonomic ganglia	VX-11e	Yes	4.02248	3.21302	2.28884	2.49853	3.11388	3.1512	2.85309		Pleura	0.914671	0.836623
688086	Autonomic ganglia	WZ-1-84	Yes	4.59955	3.62106	4.05418	3.74155	3.7895	4.18762	3.87878		Prostate	0.894286	0.799747
688086	Autonomic ganglia	WZ3105	Yes	2.8279	0.803525	2.64271	2.50381	1.50242	2.11952	1.9144		Salivary gland	0.946552	0.895961
688086	Autonomic ganglia	XMD8-85	Yes	1.79616	2.39942	2.55351	2.95855	3.06175	3.25608	2.84586		Skin	0.894649	0.800397
688086	Autonomic ganglia	Y-39983	Yes	3.90728	4.21276	4.87698	4.4968	3.92149	5.13264	4.52813		Small intestine	0.965696	0.932568
688087	Autonomic ganglia	Doramapimod	Yes	3.24752	4.30018	4.2093	4.30374	4.7298	4.37253	4.38311		Soft tissue	0.886826	0.786461
688087	Autonomic ganglia	Gefitinib	Yes	1.38428	0.976898	1.78993	1.32095	1.45579	1.65154	1.43902		Stomach	0.917816	0.842386
688087	Autonomic ganglia	HG6-64-1	Yes	4.35807	2.38408	3.29934	3.42061	2.14918	3.44537	2.93972		Testis	0.87075	0.758206
688087	Autonomic ganglia	KIN001-266	Yes	3.03565	3.05143	3.38591	2.84907	2.88439	3.70598	3.17536		Thyroid	0.923605	0.853046
688087	Autonomic ganglia	KIN001-270	Yes	4.99495	5.11221	5.22676	4.96682	5.05535	5.17841	5.10791		Upper aerodigestive tract	0.917063	0.841004
688087	Autonomic ganglia	NG-25	Yes	3.21168	2.81851	2.90559	2.2347	3.23827	3.63049	2.96551		Urinary tract	0.920512	0.847342
688087	Autonomic ganglia	NVP-TAE684	Yes	1.00402	1.22498	1.47933	1.39616	1.13875	0.792351	1.20632		Vulva	0.949088	0.900769
688087	Autonomic ganglia	OSI-930	Yes	4.9759	4.67945	4.43288	4.13828	4.15774	4.42933	4.36754		Overall	0.907426	0.823423
688087	Autonomic ganglia	OSU-03012	Yes	2.76213	3.32729	2.99741	2.55811	2.52237	3.28252	2.93754
688087	Autonomic ganglia	RO-3306	Yes	1.98538	3.34544	3.84292	3.97298	4.17505	3.17499	3.70228
688087	Autonomic ganglia	Ruxolitinib	Yes	3.64926	3.811	4.13015	4.31756	3.96085	4.12029	4.06797
688087	Autonomic ganglia	SB-505124	Yes	3.4459	4.2993	4.4426	4.3527	4.49553	4.43387	4.4048
688087	Autonomic ganglia	Seliciclib	Yes	3.73601	4.33738	4.47896	4.60784	4.65077	4.60046	4.53508
717431	Autonomic ganglia	CI-1040	Yes	2.34185	2.66714	2.02943	2.35329	3.16402	1.92681	2.42814
717431	Autonomic ganglia	Dactolisib	Yes	-2.44455	-2.7927	-2.8369	-2.15215	-2.86815	-3.04613	-2.73921
717431	Autonomic ganglia	KIN001-270	Yes	4.93522	4.29383	4.37652	4.48132	4.08964	4.74578	4.39742
717431	Autonomic ganglia	Pelitinib	Yes	3.09793	2.47646	2.18646	2.78184	2.36803	2.64385	2.49133
717431	Autonomic ganglia	XMD14-99	Yes	4.02273	4.25627	4.20441	4.2197	4.57711	4.23383	4.29826
717431	Autonomic ganglia	ZG-10	Yes	3.59168	0.947208	0.66325	1.32638	0.416692	1.05288	0.881282
724828	Autonomic ganglia	Fedratinib	Yes	1.91634	2.72302	2.22493	2.5053	2.33784	2.04742	2.3677
724828	Autonomic ganglia	PD0325901	Yes	-4.04823	-1.16893	-2.34432	-1.03743	-3.23817	-1.85284	-1.92834
724828	Autonomic ganglia	PFI-1	Yes	1.89434	2.11654	2.56314	2.85303	2.35089	2.2652	2.42976
724828	Autonomic ganglia	QL-XII-47	Yes	-0.959706	1.0688	0.848066	0.653751	0.845841	0.53245	0.789782
724828	Autonomic ganglia	Refametinib	Yes	-0.43872	0.573555	-0.323131	1.96368	0.881775	0.264258	0.672027
753616	Autonomic ganglia	Alectinib	Yes	4.28494	4.04927	3.9032	3.88717	3.45281	3.81859	3.82221
753616	Autonomic ganglia	Amuvatinib	Yes	-0.921424	3.43285	4.43184	3.764	2.94637	3.49919	3.61485
753616	Autonomic ganglia	BMS-509744	Yes	3.18144	3.87132	3.69991	3.50761	3.57453	2.84283	3.49924
753616	Autonomic ganglia	CI-1040	Yes	1.19534	2.50683	2.77451	3.38774	3.02398	2.35615	2.80984
753616	Autonomic ganglia	Dactolisib	Yes	-2.30024	-1.68227	-1.62929	-1.25976	-2.12921	-1.19505	-1.57912
753616	Autonomic ganglia	GSK269962A	Yes	3.39032	1.12486	2.22793	1.19372	1.37429	2.23671	1.6315
753616	Autonomic ganglia	Imatinib	Yes	3.13167	3.1067	3.83279	3.02765	2.55366	2.87848	3.07985
753616	Autonomic ganglia	KIN001-244	Yes	3.58458	3.88114	3.48854	3.42863	4.54369	3.59919	3.78824
753616	Autonomic ganglia	Linifanib	Yes	2.55256	2.66789	2.68388	2.64194	2.50576	2.39699	2.57929
753616	Autonomic ganglia	Midostaurin	Yes	2.05025	-0.0143515	1.08232	1.39906	1.06856	0.671142	0.841346
753616	Autonomic ganglia	OSI-027	Yes	2.68275	2.66855	3.51404	1.92909	1.25399	2.72645	2.41842
753616	Autonomic ganglia	OSI-930	Yes	3.56338	4.11662	4.6061	4.49863	4.25665	4.30169	4.35594
753616	Autonomic ganglia	PHA-665752	Yes	2.5262	3.05115	3.26889	2.83148	2.85545	2.95354	2.9921
753616	Autonomic ganglia	Pictilisib	Yes	1.99845	0.78874	1.35127	2.49018	0.365545	2.17711	1.43457
753616	Autonomic ganglia	Saracatinib	Yes	1.71351	2.99501	3.14823	2.419	2.75382	2.78396	2.82
753616	Autonomic ganglia	SB590885	Yes	3.30303	3.842	3.21532	4.17449	3.82025	3.84775	3.77996
753616	Autonomic ganglia	Seliciclib	Yes	3.25399	4.22095	3.93732	4.39211	3.69056	4.37052	4.12229
753616	Autonomic ganglia	Sorafenib	Yes	1.79803	2.85458	2.19935	2.94493	2.65856	2.2776	2.587
753616	Autonomic ganglia	WZ-1-84	Yes	3.30183	4.06117	4.17546	3.96753	3.94393	4.35726	4.10107
753618	Autonomic ganglia	AZ628	Yes	2.14137	1.26106	2.86653	2.01692	1.98799	1.05704	1.83791
753618	Autonomic ganglia	CP466722	Yes	1.92076	2.4968	2.16687	1.97732	3.17745	2.48991	2.46167
753618	Autonomic ganglia	HG-5-113-01	Yes	0.990718	0.649581	0.146882	0.451086	0.993051	0.529595	0.554039
753618	Autonomic ganglia	OSU-03012	Yes	2.02898	1.88677	1.74504	1.14288	1.99872	1.66694	1.68807
753618	Autonomic ganglia	QL-X-138	Yes	2.70682	1.76651	2.1924	2.43751	2.39899	1.54599	2.06828
753618	Autonomic ganglia	Selumetinib	Yes	2.25372	2.82512	2.95576	2.53305	-0.11839	2.97561	2.23423
753618	Autonomic ganglia	TAK-715	Yes	3.11811	3.66268	3.77114	3.15797	3.61821	3.6393	3.56986
753618	Autonomic ganglia	Tozasertib	Yes	1.65944	-0.0672022	1.57153	2.04418	1.31538	1.38816	1.25041
753620	Autonomic ganglia	(5Z)-7-Oxozeaenol	Yes	0.118416	1.01614	0.239405	0.718244	0.77493	0.242103	0.598164
753620	Autonomic ganglia	BX796	Yes	3.10296	2.45555	1.90479	2.22703	2.45918	1.80575	2.17046
753620	Autonomic ganglia	Cabozantinib	Yes	2.73793	2.44745	2.13074	2.24824	2.28796	2.57321	2.33752
753620	Autonomic ganglia	CMK	Yes	3.09961	2.09521	2.79716	2.78334	2.5788	2.60822	2.57254
753620	Autonomic ganglia	CUDC-101	Yes	0.181879	-0.940987	-0.103786	1.10873	-0.249049	-0.238662	-0.0847507
753620	Autonomic ganglia	GSK1904529A	Yes	2.91878	2.49417	2.30399	2.2659	2.40361	2.23651	2.34084
753620	Autonomic ganglia	GW-2580	Yes	5.97401	5.22714	4.95706	5.12667	4.87461	5.11412	5.05992
753620	Autonomic ganglia	Imatinib	Yes	3.15621	2.90657	2.80159	2.83035	3.13304	2.51671	2.83765
753620	Autonomic ganglia	JQ1	Yes	-0.196446	0.373893	1.31302	2.4844	-0.0160916	1.49449	1.12994
753620	Autonomic ganglia	Midostaurin	Yes	0.62975	0.566239	0.749783	0.612951	0.501868	0.631054	0.612379
753620	Autonomic ganglia	Motesanib	Yes	2.49914	2.75103	2.31219	2.63236	2.69392	2.7194	2.62178
753620	Autonomic ganglia	NVP-TAE684	Yes	3.3148	0.473657	1.3458	1.77972	0.297105	1.21766	1.02279
753620	Autonomic ganglia	OSI-027	Yes	1.71709	2.75427	3.27144	1.49873	2.24153	2.29616	2.41243
753620	Autonomic ganglia	PF-562271	Yes	2.07462	2.72265	2.59764	1.98012	2.00656	1.76879	2.21515
753620	Autonomic ganglia	Tozasertib	Yes	3.6699	2.43218	2.07566	2.5657	2.19933	2.50552	2.35568
753620	Autonomic ganglia	WH-4-023	Yes	1.41608	3.32172	2.91956	3.44891	3.2049	3.06634	3.19228
753620	Autonomic ganglia	XMD8-85	Yes	4.60104	3.08384	2.82234	3.02226	3.22413	3.46731	3.12398
906820	Autonomic ganglia	Alectinib	Yes	2.24402	3.77153	4.08774	3.80569	4.32919	3.55053	3.90894
906820	Autonomic ganglia	Bosutinib	Yes	0.934912	0.0940508	-0.783925	0.202875	-1.34672	-0.517885	-0.470321
906820	Autonomic ganglia	BX796	Yes	-0.31504	0.122371	0.616717	0.844079	0.157862	0.394041	0.427014
906820	Autonomic ganglia	FMK	Yes	3.17147	4.72986	4.5975	4.53601	4.53142	4.5585	4.59066
906820	Autonomic ganglia	GSK1070916	Yes	0.788605	1.98631	2.30629	1.85099	1.29939	2.31194	1.95098
906820	Autonomic ganglia	KIN001-260	Yes	5.26128	4.78321	4.58965	4.58307	4.91456	4.51025	4.67615
906820	Autonomic ganglia	Masitinib	Yes	3.10481	3.61865	4.05435	3.75859	3.79993	3.22226	3.69076
906820	Autonomic ganglia	NG-25	Yes	3.83439	2.46663	3.61457	3.11865	2.84124	2.23231	2.85468
906820	Autonomic ganglia	NPK76-II-72-1	Yes	4.59259	2.55781	3.8998	1.74853	3.78484	3.26966	3.05213
906820	Autonomic ganglia	Omipalisib	Yes	-1.88464	-1.80933	-2.69919	-1.62925	-2.94331	-2.94074	-2.40436
906820	Autonomic ganglia	OSU-03012	Yes	1.79243	1.09693	1.30015	1.41018	2.17231	1.01483	1.39888
906820	Autonomic ganglia	Pelitinib	Yes	0.31067	1.94243	3.02841	1.11147	2.1351	1.74827	1.99314
906820	Autonomic ganglia	Ruxolitinib	Yes	1.49635	3.90113	3.9527	3.41805	3.75764	3.69099	3.7441
906820	Autonomic ganglia	XMD13-2	Yes	4.59177	3.12657	3.45268	3.10114	3.17227	3.04986	3.18051
906872	Autonomic ganglia	(5Z)-7-Oxozeaenol	Yes	-1.00308	-0.0320032	-1.10616	0.624094	0.500514	0.355874	0.0684637
906872	Autonomic ganglia	AS601245	Yes	3.51435	2.93095	2.64327	2.32489	2.12913	0.879092	2.18146
906872	Autonomic ganglia	BIX02189	Yes	2.05244	3.91327	4.07624	2.91011	3.11434	2.19523	3.24184
906872	Autonomic ganglia	BX-912	Yes	0.61894	1.83943	1.09318	2.35671	1.0363	0.698632	1.40485
906872	Autonomic ganglia	Dactolisib	Yes	-3.50238	-2.64892	-2.0548	-2.62776	-2.73673	-1.21509	-2.25666
906872	Autonomic ganglia	Fedratinib	Yes	0.545059	0.892705	-0.478483	1.68559	1.06574	0.50416	0.733941
906872	Autonomic ganglia	FMK	Yes	3.74784	4.52538	4.899	4.6362	4.526	6.25007	4.96733
906872	Autonomic ganglia	GNF-2	Yes	2.99829	2.55959	1.74422	2.6144	2.56128	2.98641	2.49318
906872	Autonomic ganglia	HG6-64-1	Yes	0.31257	0.358392	0.926107	-0.205536	-0.219093	1.47532	0.467037
906872	Autonomic ganglia	Imatinib	Yes	3.28535	2.66892	3.24977	2.87255	2.93527	2.38575	2.82245
906872	Autonomic ganglia	JW-7-24-1	Yes	-0.0508532	-0.205362	0.100626	1.67161	0.7161	0.224845	0.501563
906872	Autonomic ganglia	Masitinib	Yes	2.47213	2.92797	3.36516	3.13552	2.59837	2.77412	2.96023
906872	Autonomic ganglia	PF-4708671	Yes	3.41349	3.43529	4.24209	3.72889	4.09737	2.9457	3.68987
906872	Autonomic ganglia	Pictilisib	Yes	1.771	0.947962	1.05977	2.2336	-0.21543	1.54989	1.11516
906872	Autonomic ganglia	QL-X-138	Yes	-0.353199	-0.210769	0.754348	1.43103	0.473791	1.2868	0.74704
906872	Autonomic ganglia	Quizartinib	Yes	1.74601	2.04929	1.28992	1.94241	2.686	1.46955	1.88743
906872	Autonomic ganglia	Tozasertib	Yes	0.611003	2.45153	2.01906	1.83677	0.372975	-1.41495	1.05308
906872	Autonomic ganglia	WH-4-023	Yes	0.079125	2.53119	3.70123	1.38967	0.496248	1.40972	1.90561
906872	Autonomic ganglia	Y-39983	Yes	0.179447	3.91802	3.69618	3.5553	2.77232	2.11199	3.21076
906875	Autonomic ganglia	GSK1070916	Yes	3.16208	2.15216	1.84846	2.38173	1.20972	1.17845	1.7541
906875	Autonomic ganglia	Imatinib	Yes	2.87891	2.94248	2.9234	2.67435	2.7864	2.91221	2.84777
906875	Autonomic ganglia	JNK Inhibitor VIII	Yes	1.80532	4.13255	4.21824	4.53865	4.08606	3.96457	4.18801
906875	Autonomic ganglia	KU-55933	Yes	2.57793	3.69856	3.85862	4.11428	3.80051	3.59687	3.81377
906875	Autonomic ganglia	MK-2206	Yes	3.38538	2.90121	1.87894	2.25539	1.67055	2.82081	2.30538
906875	Autonomic ganglia	PD173074	Yes	1.34613	2.53284	2.42508	2.58686	2.59179	2.57971	2.54326
906875	Autonomic ganglia	RO-3306	Yes	2.96541	3.00744	3.19316	2.88171	3.44308	3.15517	3.13611
906875	Autonomic ganglia	SB52334	Yes	1.26162	3.22272	3.55308	3.75364	2.81396	3.41908	3.3525
906875	Autonomic ganglia	Selumetinib	Yes	3.15921	3.72776	3.29326	2.80374	3.25439	3.14875	3.24558
906875	Autonomic ganglia	TAK-715	Yes	4.52642	4.19942	4.04034	4.59281	3.80536	3.98222	4.12403
906875	Autonomic ganglia	VX-702	Yes	3.48401	2.6023	2.85992	2.39233	2.2975	2.48201	2.52681
906875	Autonomic ganglia	Y-39983	Yes	3.85557	3.85726	4.25641	4.40473	3.54487	3.39575	3.8918
907170	Autonomic ganglia	AS601245	Yes	2.12088	2.52204	1.99754	2.19224	2.55029	2.1936	2.29114
907170	Autonomic ganglia	Doramapimod	Yes	4.36179	4.02946	4.08638	4.05387	4.13533	3.96735	4.05448
907170	Autonomic ganglia	FR-180204	Yes	4.92789	4.30626	3.96562	4.21258	4.55197	3.85617	4.17852
907170	Autonomic ganglia	GSK1070916	Yes	-4.60986	-0.949323	-1.98515	-1.78669	-0.656617	-1.90031	-1.45562
907170	Autonomic ganglia	GW-2580	Yes	4.61986	4.4499	4.52153	4.57104	4.79574	4.64218	4.59608
907170	Autonomic ganglia	Imatinib	Yes	1.19562	2.58194	2.64784	2.53533	2.84005	2.59375	2.63978
907170	Autonomic ganglia	KIN001-270	Yes	4.14426	3.83057	3.66156	4.14775	3.63322	3.94487	3.84359
907170	Autonomic ganglia	Lapatinib	Yes	2.74482	2.37549	2.69868	2.76584	2.7545	2.72797	2.6645
907170	Autonomic ganglia	MK-2206	Yes	3.43786	3.21561	2.16641	1.3163	1.47655	2.03551	2.04207
907170	Autonomic ganglia	PHA-793887	Yes	0.244334	0.589219	1.32666	1.0227	0.635764	1.71258	1.05738
907170	Autonomic ganglia	Ponatinib	Yes	-0.043296	0.482909	1.06348	0.986925	1.3667	0.977977	0.975598
907170	Autonomic ganglia	Seliciclib	Yes	3.42341	3.75229	3.61993	3.71037	3.80769	3.47711	3.67348
907170	Autonomic ganglia	XMD8-85	Yes	1.84399	2.37013	2.68925	2.04431	2.20449	2.40534	2.3427
907170	Autonomic ganglia	Y-39983	Yes	1.73875	2.83922	2.83734	3.25167	2.53334	3.13084	2.91848
907314	Autonomic ganglia	A-443654	Yes	0.690259	-0.403998	-0.334846	-0.708815	-0.0966109	0.916148	-0.125624
907314	Autonomic ganglia	FR-180204	Yes	4.88416	4.97871	5.16742	4.85981	4.78641	4.7275	4.90397
907314	Autonomic ganglia	GSK319347A	Yes	4.19035	4.07051	4.11477	3.85889	3.86909	3.88605	3.95986
907314	Autonomic ganglia	KIN001-244	Yes	4.94456	3.65552	4.10143	3.72526	4.48346	3.73393	3.93992
907314	Autonomic ganglia	Omipalisib	Yes	-1.58022	-0.387216	-1.06436	-1.15637	-0.247956	-0.353243	-0.641829
907314	Autonomic ganglia	PI-103	Yes	2.60887	4.07922	3.92932	3.76903	3.8245	3.23263	3.76694
907314	Autonomic ganglia	Seliciclib	Yes	4.86826	4.31243	4.49697	4.5725	4.21969	4.45964	4.41225
907314	Autonomic ganglia	ZG-10	Yes	0.00918817	1.51934	2.5727	2.02383	1.49591	1.60638	1.84363
908135	Autonomic ganglia	AZ628	Yes	2.42897	1.7964	2.36092	1.76649	2.16239	2.06429	2.0301
908135	Autonomic ganglia	AZD7762	Yes	-0.735278	-0.486604	-0.970244	-0.441196	-0.695239	-1.01992	-0.72264
908135	Autonomic ganglia	BAY-61-3606	Yes	3.38268	2.37054	1.66975	1.97041	1.46585	2.16959	1.92923
908135	Autonomic ganglia	BX796	Yes	1.23178	1.24121	1.33996	1.64449	1.29559	1.41077	1.3864
908135	Autonomic ganglia	BX-912	Yes	0.108512	2.61887	1.11694	2.37031	2.30853	1.92198	2.06732
908135	Autonomic ganglia	KIN001-270	Yes	5.53928	4.52051	4.59146	4.22303	4.13729	4.38122	4.3707
908135	Autonomic ganglia	KU-55933	Yes	4.67239	3.76233	3.78906	4.29252	3.73725	3.55031	3.82629
908135	Autonomic ganglia	Linifanib	Yes	1.51345	2.18334	2.25842	2.2474	2.1917	2.22592	2.22136
908135	Autonomic ganglia	OSU-03012	Yes	4.96397	2.50355	2.06691	2.20308	1.84537	2.32961	2.18971
908440	Autonomic ganglia	AZD7762	Yes	-0.407925	-1.19601	-1.3938	-1.35125	-1.65264	-1.38143	-1.39502
908440	Autonomic ganglia	BIX02189	Yes	4.07704	3.18382	4.07475	3.91733	3.2282	3.77228	3.63528
908440	Autonomic ganglia	BMS-509744	Yes	1.57062	2.33766	2.34417	2.94855	2.73592	2.20605	2.51447
908440	Autonomic ganglia	BMS-754807	Yes	-1.10122	-0.540086	0.238036	-0.124984	-1.67386	-1.15735	-0.651649
908440	Autonomic ganglia	CHIR-99021	Yes	0.63023	3.01431	3.08353	2.43174	2.58161	2.67286	2.75681
908440	Autonomic ganglia	Enzastaurin	Yes	0.787749	2.25563	2.11216	2.89889	0.619108	2.22889	2.02294
908440	Autonomic ganglia	FMK	Yes	3.83445	4.53431	4.39206	4.42283	4.36171	4.24772	4.39173
908440	Autonomic ganglia	GSK269962A	Yes	2.08452	-0.482466	0.463624	1.7635	0.654266	1.45116	0.770017
908440	Autonomic ganglia	Linsitinib	Yes	-0.700605	-0.728579	2.58672	2.09274	-0.932067	0.561839	0.716132
908440	Autonomic ganglia	Nilotinib	Yes	2.61772	2.13592	2.02473	2.03064	1.40259	2.13087	1.94495
908440	Autonomic ganglia	Omipalisib	Yes	-6.18641	-3.06285	-3.86933	-4.07373	-3.66241	-3.09565	-3.5528
908440	Autonomic ganglia	OSI-930	Yes	4.47591	3.57484	3.70582	3.25483	2.70507	3.40207	3.32852
908440	Autonomic ganglia	OSU-03012	Yes	1.75701	1.78146	1.09781	0.566347	1.8276	0.703855	1.19542
908440	Autonomic ganglia	Palbociclib	Yes	-1.76553	-0.162639	-0.24434	-0.278541	-0.702319	-0.31287	-0.340142
908440	Autonomic ganglia	PD173074	Yes	1.6425	1.4913	1.76469	1.95614	2.39293	2.17466	1.95594
908440	Autonomic ganglia	Pictilisib	Yes	-1.39906	-0.0780993	-0.0808375	-0.49755	-0.714025	0.120957	-0.249911
908440	Autonomic ganglia	Y-39983	Yes	2.99259	3.52836	3.54091	3.0503	3.27971	4.15435	3.51073
908447	Autonomic ganglia	AT-7519	Yes	2.5864	2.28288	0.315883	1.01003	1.82112	0.904959	1.26698
908447	Autonomic ganglia	Axitinib	Yes	0.804172	1.96519	2.62673	2.13495	2.09362	1.27011	2.01812
908447	Autonomic ganglia	BX-912	Yes	1.38315	3.28551	2.49225	2.68425	2.61518	1.94507	2.60445
908447	Autonomic ganglia	CGP-60474	Yes	0.943402	-1.42618	-0.95224	-1.61867	-0.837582	-1.26511	-1.21996
908447	Autonomic ganglia	CI-1040	Yes	1.48256	2.52966	3.25858	2.66885	2.14492	2.41641	2.60368
908447	Autonomic ganglia	CP724714	Yes	5.2239	4.2247	3.9189	4.49639	3.98193	4.31837	4.18806
908447	Autonomic ganglia	Dasatinib	Yes	3.10648	1.86954	1.91362	1.70392	2.21323	1.78366	1.8968
908447	Autonomic ganglia	Doramapimod	Yes	5.04968	4.08268	4.27085	4.14914	4.17193	4.34496	4.20391
908447	Autonomic ganglia	GNF-2	Yes	3.10471	2.50743	2.8596	2.69356	2.94501	2.86568	2.77426
908447	Autonomic ganglia	GSK1070916	Yes	-1.01314	1.70318	0.437619	1.15162	0.16676	0.553943	0.802625
908447	Autonomic ganglia	GSK269962A	Yes	3.63712	2.36384	2.00129	1.78256	1.89379	2.24355	2.05701
908447	Autonomic ganglia	GSK690693	Yes	4.3576	4.41491	3.93144	4.29281	3.2971	4.06603	4.00046
908447	Autonomic ganglia	IPA-3	Yes	1.56247	3.35763	4.37786	3.37315	3.82843	3.10995	3.6094
908447	Autonomic ganglia	Linsitinib	Yes	-0.497381	-0.242646	1.62185	0.0330853	-0.0518409	1.84889	0.641867
908447	Autonomic ganglia	Motesanib	Yes	2.92831	2.66786	3.10434	2.56337	3.06793	2.6004	2.80078
908447	Autonomic ganglia	NVP-TAE684	Yes	1.88919	0.392443	1.7637	1.35465	0.857574	0.758746	1.02542
908447	Autonomic ganglia	Omipalisib	Yes	-5.69058	-1.46025	-3.33499	-2.73095	-3.51164	-2.6683	-2.74122
908447	Autonomic ganglia	Pazopanib	Yes	2.59798	3.97316	3.42912	3.63355	3.63181	3.99551	3.73263
908447	Autonomic ganglia	PD0325901	Yes	-0.920947	-0.0407841	0.0647385	-0.594414	-1.01158	-0.364448	-0.389297
908447	Autonomic ganglia	QL-X-138	Yes	1.00368	2.42208	0.763172	1.34015	0.736806	0.551953	1.16283
908447	Autonomic ganglia	RO-3306	Yes	4.17146	3.32154	3.85908	3.56208	3.59951	2.70576	3.4096
908447	Autonomic ganglia	SB-505124	Yes	4.45229	3.90671	4.30105	4.16441	4.35226	3.88311	4.12151
910567	Autonomic ganglia	Amuvatinib	Yes	3.03555	3.92132	2.88376	2.04733	3.70217	2.81923	3.07476
910567	Autonomic ganglia	BMS-509744	Yes	1.9424	3.49795	2.75741	2.61114	3.31229	2.93733	3.02323
910567	Autonomic ganglia	CGP-60474	Yes	-2.34802	-1.63452	-1.80081	-1.10047	-1.29512	-1.67431	-1.50105
910567	Autonomic ganglia	CUDC-101	Yes	0.445206	-0.31289	-0.177249	-0.166797	-1.14233	-0.781191	-0.51609
910567	Autonomic ganglia	GSK319347A	Yes	4.21672	3.8896	3.71979	3.70357	3.82801	3.7284	3.77388
910567	Autonomic ganglia	GW441756	Yes	3.42511	2.50321	2.1145	1.93301	2.51204	2.495	2.31155
910567	Autonomic ganglia	GW843682X	Yes	0.521258	-1.44516	-3.32964	-1.21884	-0.799746	-1.50057	-1.65879
910567	Autonomic ganglia	KU-55933	Yes	3.85516	3.96014	3.45103	3.89099	3.97514	4.29433	3.91433
910567	Autonomic ganglia	Masitinib	Yes	2.58347	3.31085	3.80547	3.25047	3.48408	2.95021	3.36022
910567	Autonomic ganglia	OSI-930	Yes	4.23642	4.23742	4.0361	3.50442	4.20011	3.80726	3.95706
910567	Autonomic ganglia	PLX-4720	Yes	3.28857	4.14585	3.69923	4.17976	3.74386	4.34378	4.02249
910567	Autonomic ganglia	Tozasertib	Yes	1.67883	0.838937	0.756937	0.993385	0.890711	0.79662	0.855318
910567	Autonomic ganglia	Trametinib	Yes	2.52037	1.25806	1.74758	2.13187	1.71769	1.44825	1.66069
910567	Autonomic ganglia	WZ-1-84	Yes	3.28373	4.13641	3.9028	4.03756	4.33113	4.25718	4.13301
910780	Autonomic ganglia	Amuvatinib	Yes	4.03995	3.72794	2.59847	3.81002	3.44818	2.71595	3.26011
910780	Autonomic ganglia	BX796	Yes	0.471006	1.36518	1.42227	2.05649	1.9211	1.42394	1.6378
910780	Autonomic ganglia	GSK1904529A	Yes	2.20555	2.38972	2.30399	2.24616	2.12501	2.22629	2.25823
910780	Autonomic ganglia	Pazopanib	Yes	3.93861	3.79263	3.55459	3.56373	3.02749	3.13682	3.41505
910780	Autonomic ganglia	Pictilisib	Yes	0.154589	1.48776	1.87418	2.34272	3.26743	2.15196	2.22481
910780	Autonomic ganglia	PLX-4720	Yes	4.14737	3.41066	3.73273	3.99437	3.77392	3.81995	3.74633
910780	Autonomic ganglia	Sorafenib	Yes	1.31883	1.98989	2.14104	1.9165	2.11079	1.93123	2.01789
910780	Autonomic ganglia	WZ-1-84	Yes	4.32133	3.97493	4.05577	3.78988	3.97929	3.65654	3.89128
910780	Autonomic ganglia	XMD14-99	Yes	3.50177	3.5527	3.79472	3.32037	2.9303	3.15583	3.35078
910941	Autonomic ganglia	AZD8055	Yes	-0.0356087	0.0469932	-0.22367	-0.307969	0.322354	-0.100165	-0.0524913
910941	Autonomic ganglia	BIX02189	Yes	4.28263	3.21097	3.49855	4.46773	4.08832	4.07924	3.86896
910941	Autonomic ganglia	MK-2206	Yes	2.51275	1.80413	0.591059	1.56008	2.25605	1.59466	1.56119
910941	Autonomic ganglia	Motesanib	Yes	1.90411	2.31721	2.49848	2.95762	2.33215	1.89366	2.39982
910941	Autonomic ganglia	Omipalisib	Yes	-1.83983	-3.03332	-3.36334	-2.34637	-3.24933	-0.161309	-2.43073
910941	Autonomic ganglia	OSI-027	Yes	0.583992	-0.569373	0.10902	-0.321497	0.49869	2.30529	0.404425
910941	Autonomic ganglia	PD0325901	Yes	1.55038	0.943149	0.868159	1.14223	0.686891	0.509863	0.830058
910941	Autonomic ganglia	RO-3306	Yes	3.78725	3.34299	3.4041	4.08961	3.50665	2.98824	3.46632
910941	Autonomic ganglia	Tivozanib	Yes	0.96744	0.0871066	-0.0263634	0.105286	0.292281	0.531016	0.197865
910941	Autonomic ganglia	VX-11e	Yes	4.63933	3.22776	3.14439	3.36497	3.50248	2.36001	3.11992
949170	Autonomic ganglia	AZD7762	Yes	-0.0864193	-0.0434865	0.081839	1.83093	1.39372	0.398713	0.732343
949170	Autonomic ganglia	BMS-509744	Yes	1.96733	2.61493	3.85756	3.5639	4.57587	4.4747	3.81739
949170	Autonomic ganglia	CGP-60474	Yes	-2.21047	0.2697	-1.18771	-1.37699	-0.336168	-1.28291	-0.782816
949170	Autonomic ganglia	Enzastaurin	Yes	2.67258	4.76627	2.93956	1.79327	2.21088	4.09247	3.16049
949170	Autonomic ganglia	GSK1070916	Yes	1.54679	2.60932	2.45063	1.83181	2.20559	1.64255	2.14798
949170	Autonomic ganglia	HG-5-88-01	Yes	2.77828	3.76517	3.63768	4.07132	3.15687	3.30437	3.58708
949170	Autonomic ganglia	I-BET-762	Yes	4.25258	3.4835	4.73325	4.24933	4.14499	3.79136	4.08049
949170	Autonomic ganglia	KIN001-270	Yes	5.56586	5.29481	5.32073	5.13587	5.39344	5.13726	5.25642
949170	Autonomic ganglia	Pelitinib	Yes	3.91312	3.10905	2.16268	2.41578	3.21992	2.60726	2.70294
949170	Autonomic ganglia	PF-4708671	Yes	4.07275	4.08079	4.44221	4.3457	3.77571	4.33341	4.19556
949170	Autonomic ganglia	Ponatinib	Yes	2.02778	1.16927	1.86775	1.25433	1.47468	1.15093	1.38339
949170	Autonomic ganglia	Refametinib	Yes	-0.677214	2.62852	0.946005	1.80107	0.787345	1.21261	1.47511
949170	Autonomic ganglia	Trametinib	Yes	-1.77336	-2.0091	-1.7676	0.745055	-3.08819	-0.885301	-1.40103
949171	Autonomic ganglia	GW843682X	Yes	-0.261935	-1.83593	-0.738787	-2.24421	-2.48256	0.232656	-1.41377
949171	Autonomic ganglia	I-BET-762	Yes	2.3203	3.12389	3.18533	3.34118	3.69751	2.9413	3.25784
949171	Autonomic ganglia	Nilotinib	Yes	3.11551	2.87684	2.17734	2.74469	2.43184	2.34418	2.51498
949171	Autonomic ganglia	OSI-930	Yes	3.55625	3.61697	3.85763	4.07276	3.86781	3.97934	3.8789
949171	Autonomic ganglia	PD173074	Yes	2.21806	2.82031	2.70233	2.32677	3.15808	2.73877	2.74925
949171	Autonomic ganglia	XMD11-85h	Yes	3.20649	3.94712	3.16391	3.45724	3.84962	4.2274	3.72906
949172	Autonomic ganglia	Amuvatinib	Yes	3.81393	3.40032	3.41699	3.90546	4.23254	3.08883	3.60883
949172	Autonomic ganglia	BX796	Yes	2.11186	3.04653	2.46237	2.20767	1.95398	2.37622	2.40935
949172	Autonomic ganglia	Erlotinib	Yes	3.84593	3.66403	2.14018	2.77117	3.1614	3.21375	2.99011
949172	Autonomic ganglia	Fedratinib	Yes	1.65148	2.00178	2.25599	2.02295	2.38686	3.07817	2.34915
949172	Autonomic ganglia	GW-2580	Yes	6.3214	5.33558	5.20613	5.05216	5.1357	4.852	5.11631
949172	Autonomic ganglia	IPA-3	Yes	6.41944	4.92424	4.99232	4.49366	5.17656	2.89699	4.49675
949172	Autonomic ganglia	OSI-027	Yes	2.50145	0.377373	0.664218	-0.286621	0.158395	3.62261	0.907195
949172	Autonomic ganglia	OSI-930	Yes	3.67438	4.65111	4.43874	4.36311	4.70234	4.4168	4.51442
949172	Autonomic ganglia	PD173074	Yes	3.939	3.42409	2.80248	2.5956	2.95986	3.38041	3.03249
949172	Autonomic ganglia	PI-103	Yes	1.11069	-1.00868	0.656953	-0.076398	-1.00809	1.38594	-0.0100559
949172	Autonomic ganglia	XMD14-99	Yes	3.70682	3.92031	4.65881	4.43666	5.00903	4.37399	4.47976
949173	Autonomic ganglia	(5Z)-7-Oxozeaenol	Yes	4.59881	1.63761	1.61861	2.66203	1.85065	0.920812	1.73794
949173	Autonomic ganglia	Afatinib	Yes	2.47458	2.23156	2.03814	2.07865	2.27389	1.7878	2.08201
949173	Autonomic ganglia	Alectinib	Yes	4.16399	3.93742	3.58316	3.01136	3.42026	3.63743	3.51793
949173	Autonomic ganglia	Amuvatinib	Yes	3.87368	4.54918	3.30073	3.87462	4.05718	3.32546	3.82143
949173	Autonomic ganglia	BMS-754807	Yes	0.996301	1.28493	0.291588	1.28884	-1.61605	-0.0932382	0.231213
949173	Autonomic ganglia	BX-912	Yes	2.23127	2.51491	3.21729	3.18333	3.29166	1.17215	2.67587
949173	Autonomic ganglia	CHIR-99021	Yes	2.92067	3.45578	3.23388	3.59485	3.81969	3.61177	3.54319
949173	Autonomic ganglia	CP466722	Yes	2.50896	2.84737	2.90537	2.5571	2.48409	2.83583	2.72595
949173	Autonomic ganglia	Erlotinib	Yes	2.60336	3.70198	3.09519	3.23761	3.49899	3.16535	3.33982
949173	Autonomic ganglia	GSK690693	Yes	3.01631	4.733	4.17723	4.11139	2.67974	4.12618	3.96551
949173	Autonomic ganglia	Imatinib	Yes	3.69753	3.15116	3.08889	2.88193	3.18148	2.48672	2.95803
949173	Autonomic ganglia	JNK Inhibitor VIII	Yes	5.55593	4.65926	4.55462	4.75985	4.73253	4.64672	4.6706
949173	Autonomic ganglia	LFM-A13	Yes	2.76706	4.87421	4.66718	4.59963	4.26521	4.88329	4.6579
949173	Autonomic ganglia	MPS-1-IN-1	Yes	4.13973	4.12264	3.18371	3.24636	3.59943	4.05802	3.64203
949173	Autonomic ganglia	OSI-027	Yes	1.21542	1.14411	2.2921	-0.477578	0.4334	3.70584	1.41957
949173	Autonomic ganglia	Pelitinib	Yes	1.89604	2.80166	2.97002	2.32789	1.39027	2.81972	2.46191
949173	Autonomic ganglia	PF-562271	Yes	3.71849	2.2567	2.55531	3.10744	2.06063	3.19403	2.63482
949173	Autonomic ganglia	PHA-793887	Yes	2.65607	2.74684	2.95791	2.71201	2.85657	2.46911	2.74849
949173	Autonomic ganglia	Refametinib	Yes	4.76474	4.01042	3.69824	4.05143	2.86788	4.08546	3.74269
949173	Autonomic ganglia	SB52334	Yes	2.16956	4.422	2.99669	4.07434	3.8723	3.80791	3.83465
949173	Autonomic ganglia	Seliciclib	Yes	5.98691	4.69832	4.26512	4.50578	4.82689	4.49494	4.55821
949173	Autonomic ganglia	SL0101	Yes	5.51611	4.627	4.53817	4.57537	4.64031	4.68248	4.61266
949173	Autonomic ganglia	VX-702	Yes	3.5051	3.23873	3.07118	2.82688	3.34896	2.90225	3.0776
949173	Autonomic ganglia	WH-4-023	Yes	0.567613	3.18419	3.46314	3.64857	3.22963	3.70238	3.44558
949174	Autonomic ganglia	Amuvatinib	Yes	-3.60059	3.04313	3.32869	2.34679	3.18364	2.32693	2.84584
949174	Autonomic ganglia	Cabozantinib	Yes	1.52717	2.50378	2.42467	2.69547	2.84434	2.1973	2.53311
949174	Autonomic ganglia	Enzastaurin	Yes	2.63069	2.35866	2.36128	2.70007	3.75159	2.58613	2.75155
949174	Autonomic ganglia	GNF-2	Yes	2.97774	2.52403	2.38307	2.21764	2.77594	2.36516	2.45317
949174	Autonomic ganglia	GSK269962A	Yes	2.43243	2.64884	2.71453	1.80227	3.19369	2.76785	2.62544
949174	Autonomic ganglia	GSK690693	Yes	4.44465	2.1362	2.2609	0.893297	1.55388	2.41179	1.85121
949174	Autonomic ganglia	GW-2580	Yes	4.48373	4.94329	4.85764	4.93293	4.971	4.85278	4.91153
949174	Autonomic ganglia	Linifanib	Yes	2.38165	2.17534	2.24041	2.13227	2.60907	2.17988	2.26739
949174	Autonomic ganglia	NPK76-II-72-1	Yes	2.47048	2.29202	2.02962	3.98993	2.28503	1.51305	2.42193
949174	Autonomic ganglia	NVP-TAE684	Yes	0.973764	2.09714	2.04365	2.53812	2.30086	0.691327	1.93422
949174	Autonomic ganglia	PHA-793887	Yes	-0.252415	2.05427	-0.204506	1.03803	1.79363	1.33674	1.20363
949174	Autonomic ganglia	QL-XII-47	Yes	0.980826	0.292757	0.63055	-0.412891	1.44431	0.431156	0.477176
949174	Autonomic ganglia	Trametinib	Yes	1.64446	1.58726	1.9185	2.10555	1.94311	1.9002	1.89092
949175	Autonomic ganglia	AKT inhibitor VIII	Yes	3.82322	2.69215	2.5984	2.60253	3.05076	2.27951	2.64467
949175	Autonomic ganglia	Amuvatinib	Yes	1.59445	2.89302	3.03682	2.40693	3.33628	3.10244	2.9551
949175	Autonomic ganglia	Erlotinib	Yes	0.648548	2.89536	2.64218	2.50095	2.14271	2.98588	2.63342
949175	Autonomic ganglia	I-BET-762	Yes	4.40333	1.69504	3.32653	3.05269	3.80952	2.45621	2.868
949175	Autonomic ganglia	KIN001-260	Yes	5.26248	4.32368	4.22686	4.07101	4.56436	4.56157	4.3495
949175	Autonomic ganglia	Motesanib	Yes	3.68635	2.72078	2.69423	2.385	2.9521	2.39902	2.63023
949175	Autonomic ganglia	Nilotinib	Yes	2.28115	3.06656	2.75976	2.79573	2.59347	2.50191	2.74349
949175	Autonomic ganglia	NVP-TAE684	Yes	-0.0175401	0.893494	-0.392338	-0.00685232	0.595766	0.206304	0.259275
949175	Autonomic ganglia	PD173074	Yes	3.51492	3.02468	2.27507	2.7563	2.12445	2.09625	2.45535
949175	Autonomic ganglia	XMD8-85	Yes	4.28677	2.45502	2.72423	2.4879	2.53222	2.60953	2.56178
949176	Autonomic ganglia	AKT inhibitor VIII	Yes	3.43632	2.50926	2.82314	2.48407	3.08108	3.35106	2.84972
949176	Autonomic ganglia	Amuvatinib	Yes	-1.02211	3.19472	4.357	4.06191	2.29057	3.88068	3.55698
949176	Autonomic ganglia	BIX02189	Yes	4.7248	4.10546	4.16081	4.08878	4.55838	3.93371	4.16943
949176	Autonomic ganglia	Bosutinib	Yes	2.90474	1.49781	-0.110872	1.33167	1.85222	1.19082	1.15233
949176	Autonomic ganglia	CMK	Yes	1.19115	2.52167	2.4376	2.11079	2.23379	2.24081	2.30893
949176	Autonomic ganglia	CUDC-101	Yes	0.945975	-0.156819	-0.709347	-0.708773	-0.393308	0.814218	-0.230806
949176	Autonomic ganglia	Enzastaurin	Yes	4.83006	3.70185	3.12006	3.34977	2.7611	4.72789	3.53213
949176	Autonomic ganglia	GSK269962A	Yes	3.53536	2.20287	1.50051	2.01175	1.4423	1.96903	1.82529
949176	Autonomic ganglia	HG-5-88-01	Yes	2.52276	3.08455	3.11961	2.78743	2.18692	3.184	2.8725
949176	Autonomic ganglia	Imatinib	Yes	3.2432	3.04341	3.34013	2.98858	2.86576	2.97074	3.04172
949176	Autonomic ganglia	Linsitinib	Yes	1.33892	2.39908	1.44222	2.24253	0.952378	1.13402	1.63404
949176	Autonomic ganglia	Masitinib	Yes	3.42979	3.43938	4.08844	3.60928	2.70226	3.56296	3.48047
949176	Autonomic ganglia	Pelitinib	Yes	0.67344	1.48886	2.41226	1.4266	1.66902	2.08527	1.8164
949176	Autonomic ganglia	PHA-793887	Yes	3.55245	2.45685	2.34199	3.26085	2.917	3.61145	2.91763
949176	Autonomic ganglia	Pictilisib	Yes	-0.263292	0.70069	0.261453	1.45708	0.476532	0.754469	0.730044
949176	Autonomic ganglia	Quizartinib	Yes	1.74836	2.41675	2.60659	2.34128	1.5752	2.13239	2.21444
949176	Autonomic ganglia	Saracatinib	Yes	0.659678	2.00511	2.77282	2.47859	2.22707	2.69337	2.43539
949176	Autonomic ganglia	Seliciclib	Yes	4.53462	4.19239	4.11308	4.08725	4.01337	4.22681	4.12658
949176	Autonomic ganglia	Selumetinib	Yes	0.740421	1.99587	1.38341	2.01463	-0.0595905	1.53894	1.37465
949176	Autonomic ganglia	WZ3105	Yes	2.65922	0.0463228	0.0666614	0.965267	0.157704	0.934139	0.434019
949176	Autonomic ganglia	XMD11-85h	Yes	4.22821	3.55057	3.75434	3.70299	3.65849	3.89038	3.71136
949176	Autonomic ganglia	XMD14-99	Yes	4.50465	4.5008	4.31068	4.30394	4.00988	4.20317	4.26569
949177	Autonomic ganglia	(5Z)-7-Oxozeaenol	Yes	1.38506	0.906824	1.62894	0.722962	0.605372	0.756318	0.924084
949177	Autonomic ganglia	BMS-536924	Yes	1.12698	1.73771	2.00677	1.61711	2.00401	0.755471	1.62421
949177	Autonomic ganglia	CGP-082996	Yes	3.22789	2.51005	2.85496	3.05667	2.54437	2.66892	2.72699
949177	Autonomic ganglia	CGP-60474	Yes	-2.47783	-2.01741	-2.25285	-2.34133	-2.84787	-2.53035	-2.39796
949177	Autonomic ganglia	CMK	Yes	0.00263617	1.24405	1.66551	1.83031	1.30351	1.28726	1.46613
949177	Autonomic ganglia	Crizotinib	Yes	2.23832	1.98321	2.16969	1.63583	1.9336	2.16118	1.9767
949177	Autonomic ganglia	GW441756	Yes	2.9023	2.1665	1.9979	2.45262	1.97929	2.46492	2.21224
949177	Autonomic ganglia	PD0325901	Yes	0.622591	0.541366	0.243616	-0.371283	-0.57057	-0.00466285	-0.0323069
949177	Autonomic ganglia	Saracatinib	Yes	1.26613	2.13782	2.28432	1.9463	2.07722	1.81626	2.05239
949177	Autonomic ganglia	SL0101	Yes	3.99647	4.28286	3.86505	3.99687	3.67239	3.8903	3.94149
949177	Autonomic ganglia	XMD11-85h	Yes	3.97312	3.15397	3.41905	3.35057	3.10877	3.20309	3.24709
949178	Autonomic ganglia	AZ628	Yes	-0.659532	1.93366	2.62434	2.3802	1.93365	0.169303	1.80823
949178	Autonomic ganglia	AZD8055	Yes	-1.68304	0.506449	-0.754496	-0.531406	-0.286787	0.487848	-0.115678
949178	Autonomic ganglia	BI-2536	Yes	0.717833	-0.479382	-0.776431	-1.56412	-0.341669	-0.616271	-0.755574
949178	Autonomic ganglia	BMS-754807	Yes	-1.32851	-1.32928	0.880374	0.491498	-0.348095	-1.222	-0.305499
949178	Autonomic ganglia	CGP-082996	Yes	2.31254	2.89509	3.4277	3.33044	3.41826	3.37821	3.28994
949178	Autonomic ganglia	CGP-60474	Yes	-0.914591	-2.35793	-1.58365	-1.29764	-1.06203	-1.27841	-1.51593
949178	Autonomic ganglia	CP466722	Yes	2.36841	2.86402	2.13718	2.15299	3.12955	3.17695	2.69214
949178	Autonomic ganglia	IPA-3	Yes	0.869568	3.96512	4.56077	3.62879	3.043	3.8167	3.80288
949178	Autonomic ganglia	JQ1	Yes	-1.14234	0.156109	0.843371	1.68099	1.05651	0.619979	0.871391
949178	Autonomic ganglia	Lapatinib	Yes	3.10553	2.51802	2.6634	2.77136	3.22109	2.40673	2.71612
949178	Autonomic ganglia	Masitinib	Yes	3.24632	3.08862	3.59191	3.23299	2.75429	3.2246	3.17848
949178	Autonomic ganglia	NU7441	Yes	1.29474	1.80776	1.7527	1.80097	1.18558	2.15205	1.73981
949178	Autonomic ganglia	Palbociclib	Yes	-1.34132	1.86641	-0.977644	0.977209	-0.0698333	0.0632581	0.371879
949178	Autonomic ganglia	PFI-1	Yes	3.01197	1.62991	1.99719	2.3917	2.43891	2.45646	2.18283
949178	Autonomic ganglia	Ruxolitinib	Yes	3.99772	3.8436	3.91814	3.79937	3.77695	3.7602	3.81965
949178	Autonomic ganglia	Trametinib	Yes	-0.674526	0.687959	-0.268942	0.767446	-2.62429	-1.36189	-0.559945
949179	Autonomic ganglia	Afatinib	Yes	2.10472	1.02982	1.65766	1.04325	1.34575	1.05099	1.22549
949179	Autonomic ganglia	BI-2536	Yes	-2.80957	-1.88677	-2.71843	-1.59113	-1.79829	-2.85901	-2.17073
949179	Autonomic ganglia	KIN001-270	Yes	3.49159	4.22874	4.14693	4.68709	4.42245	4.64901	4.42684
949179	Autonomic ganglia	KU-55933	Yes	4.65494	3.55106	3.33509	3.19681	3.23367	3.01125	3.26558
949179	Autonomic ganglia	LFM-A13	Yes	4.264	4.02351	4.1811	4.51238	4.52226	4.53848	4.35554
949179	Autonomic ganglia	Palbociclib	Yes	1.11169	2.27608	1.78153	0.754219	2.22015	2.55585	1.91757
949179	Autonomic ganglia	QL-XI-92	Yes	3.37409	3.43763	3.10312	4.47926	3.84851	2.53458	3.48062
949179	Autonomic ganglia	SL0101	Yes	5.11813	3.97687	3.91508	4.07163	3.80273	3.85664	3.92459
949179	Autonomic ganglia	Tivozanib	Yes	0.502594	0.333646	0.165938	0.59523	0.276114	0.578337	0.389853
949179	Autonomic ganglia	WZ-1-84	Yes	4.70495	3.50323	3.64485	3.75148	3.93862	2.87621	3.54288
949179	Autonomic ganglia	XMD8-85	Yes	2.41436	2.73768	2.79185	3.04027	3.02021	2.52495	2.82299
1240181	Autonomic ganglia	GSK1070916	Yes	3.2852	1.78415	1.85047	2.46492	2.28231	1.21364	1.9191
1240181	Autonomic ganglia	IPA-3	Yes	2.77011	3.59954	2.63039	3.05168	2.8416	4.44712	3.31406
1240181	Autonomic ganglia	PF-562271	Yes	0.888549	1.53404	1.83914	1.86472	1.84542	0.97784	1.61223
1240181	Autonomic ganglia	PFI-1	Yes	4.59463	3.01855	3.80007	2.76437	3.13259	2.69458	3.08203
1240181	Autonomic ganglia	VX-11e	Yes	-0.932562	1.23344	2.1454	2.13538	2.42457	1.39273	1.8663
906853	Biliary tract	AS601245	Yes	3.58086	2.52442	2.84082	2.9438	4.15362	3.439	3.18033
906853	Biliary tract	BIX02189	Yes	5.61163	4.68099	5.20846	4.90378	4.81297	4.17054	4.75535
906853	Biliary tract	Enzastaurin	Yes	5.87839	2.82433	3.16521	4.19709	4.76452	1.91867	3.37396
906853	Biliary tract	GSK650394	Yes	3.40874	4.55629	4.88146	3.9863	4.45887	3.76326	4.32924
906853	Biliary tract	Linifanib	Yes	3.03489	2.91887	2.74942	2.88998	2.72307	3.25552	2.90737
906853	Biliary tract	Palbociclib	Yes	0.406437	3.00165	1.61761	1.59278	-0.0755901	1.37434	1.50216
906853	Biliary tract	PF-4708671	Yes	4.95111	4.21093	3.90672	4.054	4.40859	3.65834	4.04772
906853	Biliary tract	Trametinib	Yes	-4.4622	-0.537492	-3.92723	-3.58225	-2.45802	-4.35773	-2.97254
906861	Biliary tract	BMS-345541	Yes	2.72144	2.76209	3.06177	2.80294	2.29687	2.68705	2.72214
906861	Biliary tract	Dabrafenib	Yes	3.79705	3.44292	3.67949	3.6228	4.27014	4.21289	3.84565
906861	Biliary tract	GSK650394	Yes	1.65211	1.91313	1.93413	2.26891	2.07691	2.27273	2.09316
906861	Biliary tract	IPA-3	Yes	3.64882	3.67268	2.94558	3.29038	4.66038	3.26656	3.56712
906861	Biliary tract	Linifanib	Yes	1.45318	2.40204	2.23285	2.28848	2.43014	2.52855	2.37641
906861	Biliary tract	Masitinib	Yes	3.19964	3.53855	3.17818	3.19255	3.30282	3.44827	3.33207
906861	Biliary tract	Midostaurin	Yes	-0.852369	-0.735055	-0.434098	-1.17325	-0.396558	-0.350678	-0.617928
906861	Biliary tract	NVP-TAE684	Yes	-0.0443002	-0.125554	-0.00765734	-1.05547	-1.32488	0.97277	-0.308158
906861	Biliary tract	Omipalisib	Yes	-3.49153	-2.60821	-2.56845	-3.59345	-3.24543	-3.06463	-3.01603
906861	Biliary tract	Pictilisib	Yes	0.719489	0.321595	-0.407857	-0.397241	0.533148	-0.0684255	-0.00375615
906861	Biliary tract	Quizartinib	Yes	2.78182	2.44065	2.59487	2.33432	2.41275	2.49725	2.45597
906861	Biliary tract	RO-3306	Yes	3.80343	2.94851	2.82986	2.23062	2.72817	2.97274	2.74198
906861	Biliary tract	Sunitinib	Yes	0.181837	0.856666	1.60765	0.951105	1.37504	1.04166	1.16642
906861	Biliary tract	Trametinib	Yes	-0.361484	-1.3336	-1.4375	-1.05309	-1.65721	-1.10876	-1.31803
906861	Biliary tract	VX-702	Yes	2.38066	2.91293	2.77756	2.85991	2.92852	2.89347	2.87448
906861	Biliary tract	WZ-1-84	Yes	1.91801	2.94869	3.39861	2.25239	1.83477	2.55934	2.59876
907069	Biliary tract	Axitinib	Yes	3.16946	2.33118	2.92447	2.33669	2.68156	2.67819	2.59042
907069	Biliary tract	BMS-345541	Yes	2.85371	2.93406	2.82204	2.75307	2.31939	2.47487	2.66069
907069	Biliary tract	NPK76-II-72-1	Yes	2.48057	3.33878	3.37232	2.71489	2.21621	3.5124	3.03092
907069	Biliary tract	Omipalisib	Yes	-4.08222	-3.33475	-4.01564	-3.79545	-3.50898	-3.01911	-3.53479
907069	Biliary tract	OSU-03012	Yes	1.21374	0.97708	1.25663	1.8146	1.87796	0.976678	1.38059
907069	Biliary tract	QL-XII-47	Yes	-0.346886	0.875943	0.850247	0.345086	1.11743	0.21151	0.680043
907069	Biliary tract	SB-505124	Yes	4.96975	3.97003	4.36972	4.34249	4.58428	4.14943	4.28319
909769	Biliary tract	Dasatinib	Yes	-2.64593	1.18485	2.21363	0.639298	-0.306851	-0.31366	0.683453
909769	Biliary tract	Enzastaurin	Yes	3.6151	4.56834	4.63031	5.19007	4.43259	4.80531	4.72532
909769	Biliary tract	GSK319347A	Yes	4.30262	4.01718	4.00167	4.07398	4.19763	3.77636	4.01336
909769	Biliary tract	GSK429286A	Yes	5.44804	4.92897	5.16996	5.28045	5.08449	4.91136	5.07505
909769	Biliary tract	GW843682X	Yes	-3.31216	-2.74231	-2.21681	-2.66532	-2.28124	-2.3118	-2.4435
909769	Biliary tract	I-BET-762	Yes	5.23979	4.25434	4.94602	5.01894	5.05342	5.02316	4.85917
909769	Biliary tract	KIN001-244	Yes	3.41584	3.85513	3.94316	4.0114	4.63852	4.28773	4.14719
909769	Biliary tract	NVP-TAE684	Yes	0.980393	0.719504	0.232684	2.10685	1.14691	1.99722	1.24063
909769	Biliary tract	PHA-793887	Yes	5.01949	4.51266	4.80705	4.34505	4.16691	4.7353	4.5134
909769	Biliary tract	Pictilisib	Yes	1.0711	1.78908	1.47165	1.33678	1.90313	2.35928	1.77198
909769	Biliary tract	SB216763	Yes	3.74468	4.31036	4.34436	4.71538	4.47385	4.39608	4.44801
909769	Biliary tract	SB52334	Yes	4.44346	4.27161	4.74934	4.82758	4.55313	4.74736	4.6298
909769	Biliary tract	Seliciclib	Yes	4.7488	3.95086	3.98053	3.35466	3.80584	3.99057	3.81649
909769	Biliary tract	Selumetinib	Yes	2.17602	2.83538	3.03429	3.54908	3.42446	2.90783	3.15021
909769	Biliary tract	VX-702	Yes	3.14936	3.15114	2.8367	3.02383	3.31992	2.52838	2.97199
909769	Biliary tract	XMD8-85	Yes	2.77913	2.74265	2.73398	3.03463	2.80045	2.28673	2.71969
910695	Biliary tract	Alectinib	Yes	3.59569	3.72516	3.79106	3.90644	4.09096	4.05915	3.91455
910695	Biliary tract	CGP-082996	Yes	1.29964	2.05984	2.55686	2.2016	3.02181	2.81971	2.53196
910695	Biliary tract	CGP-60474	Yes	-1.14612	-2.25082	-1.95191	-1.98492	-1.66919	-2.52977	-2.07732
910695	Biliary tract	FMK	Yes	4.9762	4.77653	5.0442	5.01255	4.76658	4.88241	4.89645
910695	Biliary tract	GSK650394	Yes	3.64115	4.37699	3.12674	4.9213	3.05456	3.38514	3.77295
910695	Biliary tract	Midostaurin	Yes	0.177883	-0.773056	-0.950761	-0.292411	0.0579807	0.159312	-0.359787
910695	Biliary tract	NG-25	Yes	2.83072	2.29142	2.36567	3.01502	2.25125	2.6163	2.50793
910695	Biliary tract	OSI-027	Yes	2.35171	2.33017	2.29393	2.14814	1.27126	2.20417	2.04953
910695	Biliary tract	PFI-1	Yes	2.02237	2.48392	2.36437	2.98933	2.38617	3.36934	2.71863
910695	Biliary tract	PI-103	Yes	4.44999	2.37391	1.83027	3.64271	2.50612	2.42008	2.55462
910695	Biliary tract	QL-X-138	Yes	3.04947	2.06326	2.23874	2.9031	3.27722	2.03895	2.50425
910695	Biliary tract	Saracatinib	Yes	0.173115	1.13722	0.804146	0.913198	0.574776	1.85769	1.0574
910695	Biliary tract	WHI-P97	Yes	3.72786	3.83815	3.90475	4.2986	4.28522	3.97919	4.06118
684052	Bone	BAY-61-3606	Yes	2.17055	1.89517	2.86358	1.46293	1.82677	2.21157	2.052
684052	Bone	CP724714	Yes	4.17333	4.25367	4.1918	4.72701	4.11309	4.22868	4.30285
684052	Bone	I-BET-762	Yes	4.37427	4.10487	4.00079	4.64974	3.69789	4.16514	4.12369
684052	Bone	KIN001-270	Yes	4.92599	4.70124	4.22511	4.60482	4.77229	4.62899	4.58649
684052	Bone	Linifanib	Yes	2.24556	2.28316	2.12703	2.51333	2.20484	2.40122	2.30592
684052	Bone	PF-4708671	Yes	4.55425	3.81652	3.85588	4.18536	4.11941	3.37753	3.87094
684052	Bone	PLX-4720	Yes	3.22339	3.92708	3.98848	3.78075	2.85362	4.41032	3.79205
684052	Bone	SB-505124	Yes	2.60324	4.17297	3.78362	4.08281	3.8878	3.65883	3.91721
684052	Bone	Tivozanib	Yes	0.210184	0.217249	0.443632	0.394181	0.370074	0.601712	0.40537
684052	Bone	Trametinib	Yes	-0.0787375	0.978921	-0.205044	1.4184	0.907289	0.892639	0.798442
684052	Bone	XMD14-99	Yes	4.45146	4.40521	3.9935	4.19387	4.07676	4.46086	4.22604
684055	Bone	AS601245	Yes	2.07956	2.56424	2.20022	2.61236	2.60361	2.04398	2.40488
684055	Bone	AZD8055	Yes	0.0607144	-0.698069	-0.505851	-0.0268195	0.0536596	0.383734	-0.158669
684055	Bone	BMS-754807	Yes	-1.88012	-2.6395	-1.49575	-1.50948	-2.96414	0.809554	-1.55986
684055	Bone	BX-912	Yes	0.471291	1.57948	0.609686	0.0190771	0.932677	0.241471	0.676479
684055	Bone	CGP-60474	Yes	-0.778895	-1.43486	-1.25395	-1.69171	-0.256427	-0.58221	-1.04383
684055	Bone	CP724714	Yes	2.68283	3.40251	3.32409	4.20518	3.55595	4.15877	3.7293
684055	Bone	Doramapimod	Yes	4.42183	3.3724	3.84565	3.97816	3.75002	4.24694	3.83863
684055	Bone	Erlotinib	Yes	3.34283	2.69765	2.7238	2.96478	2.72642	2.75825	2.77418
684055	Bone	JQ1	Yes	-0.000778199	1.63769	2.10851	1.32704	1.28737	0.655794	1.40328
684055	Bone	Linifanib	Yes	2.51894	2.26237	2.27948	2.03291	2.23282	2.60574	2.28266
684055	Bone	Linsitinib	Yes	-0.185746	-1.08733	0.497873	0.0898254	-1.5027	1.83408	-0.0336495
684055	Bone	NVP-BHG712	Yes	3.11785	2.65685	2.15434	2.48991	2.89395	0.543883	2.14779
684055	Bone	PF-562271	Yes	2.98455	1.63984	1.92907	1.68638	1.25774	1.20982	1.54457
684055	Bone	Pictilisib	Yes	2.05089	-1.01323	0.05455	0.843462	0.266815	0.339326	0.0981841
684055	Bone	TAK-715	Yes	3.84247	3.22023	2.82552	3.40357	3.0514	2.80041	3.06022
684055	Bone	ZM447439	Yes	-0.755294	1.02074	1.61308	1.03368	0.876565	1.90375	1.28956
684057	Bone	A-443654	Yes	1.70176	-0.0907078	1.24013	0.0213433	0.26151	0.892792	0.465014
684057	Bone	Axitinib	Yes	0.30519	1.22914	1.33122	1.12048	0.394381	1.50863	1.11677
684057	Bone	Bosutinib	Yes	0.179592	2.08207	1.64161	1.26641	0.755569	1.88751	1.52663
684057	Bone	Dactolisib	Yes	-4.11029	-2.28773	-2.51704	-2.99132	-2.32261	-3.00652	-2.62504
684057	Bone	FR-180204	Yes	3.81477	4.41873	3.90828	4.1878	3.88443	4.09402	4.09865
684057	Bone	GW-2580	Yes	5.1325	4.71228	4.99209	4.71404	4.83747	4.48189	4.74755
684057	Bone	TAK-715	Yes	1.92954	3.35477	2.41565	2.90149	2.80512	2.72017	2.83944
684057	Bone	VX-702	Yes	2.63083	2.41984	2.51373	2.41068	1.86912	2.17391	2.27746
684059	Bone	(5Z)-7-Oxozeaenol	Yes	1.34243	1.52623	0.673009	0.916253	1.35085	0.774003	1.04807
684059	Bone	AT-7519	Yes	-1.28524	-1.54173	-1.21313	-0.846504	-0.541992	-1.26428	-1.08153
684059	Bone	CUDC-101	Yes	-2.84327	-1.74962	-2.30755	-1.96781	-1.03705	-2.06747	-1.8259
684059	Bone	Fedratinib	Yes	0.0461651	0.771489	0.346642	0.255268	0.327551	0.112287	0.362647
684059	Bone	GSK319347A	Yes	4.03418	3.49163	3.45427	3.36937	3.41562	3.65884	3.47794
684059	Bone	GSK650394	Yes	5.12193	2.92841	2.40249	1.87323	2.10514	2.41909	2.34567
684059	Bone	HG-5-88-01	Yes	3.62394	1.18524	1.15675	1.84137	0.877297	1.65294	1.34272
684059	Bone	Palbociclib	Yes	-1.3198	1.16409	0.400553	-0.213187	1.04057	0.62942	0.604289
684059	Bone	PHA-665752	Yes	2.46378	2.65623	2.09157	1.58958	2.2664	2.35185	2.19113
684059	Bone	Selumetinib	Yes	3.85978	3.30401	2.91477	2.73165	2.94277	3.05758	2.99015
684059	Bone	Y-39983	Yes	2.30222	1.95939	2.20851	2.87151	2.03368	2.33402	2.28142
684062	Bone	A-443654	Yes	3.21786	0.759763	-0.542297	0.726808	0.99212	0.777374	0.542753
684062	Bone	CP724714	Yes	5.50998	3.9218	4.33345	4.46045	3.9837	4.42346	4.22457
684062	Bone	Crizotinib	Yes	3.91963	3.05468	3.12631	2.80617	3.24084	2.95508	3.03661
684062	Bone	GSK319347A	Yes	4.39521	4.00685	3.91506	3.83536	3.80801	3.69314	3.85169
684062	Bone	JNK Inhibitor VIII	Yes	4.98796	4.8162	4.72204	4.49201	4.39694	4.43544	4.57253
684062	Bone	MPS-1-IN-1	Yes	1.89943	2.53169	3.49109	2.0121	2.03188	2.48848	2.51105
684062	Bone	PD173074	Yes	3.81527	2.74446	2.45785	2.92602	2.76628	2.45471	2.66986
684062	Bone	QL-XI-92	Yes	3.16074	3.10736	2.32056	3.24159	3.43301	2.59092	2.93869
684062	Bone	Seliciclib	Yes	5.43706	4.73914	4.36683	4.50642	4.8716	4.36521	4.56984
684062	Bone	VX-702	Yes	2.17996	3.06728	2.64146	2.8043	2.50849	2.62741	2.72979
684062	Bone	WHI-P97	Yes	3.74608	3.54772	4.37065	3.24214	3.06829	3.78113	3.60199
684062	Bone	ZM447439	Yes	4.09273	2.69687	2.17094	1.62123	1.30003	2.62019	2.08185
684072	Bone	A-770041	Yes	4.11369	3.61604	2.65858	2.67919	3.02734	2.87066	2.97036
684072	Bone	AZ628	Yes	2.82607	2.43225	2.91243	2.78673	2.41274	2.63894	2.63662
684072	Bone	BMS-345541	Yes	2.75942	2.53342	2.36896	2.44114	2.20291	2.48454	2.4062
684072	Bone	BMS-536924	Yes	-0.995248	0.907509	1.37425	0.314212	-0.714155	1.28769	0.633902
684072	Bone	CGP-60474	Yes	-2.7525	-1.6525	-2.49433	-2.7861	-1.53832	-1.9776	-2.08977
684072	Bone	CUDC-101	Yes	-0.946388	-0.899467	-0.900575	-1.58262	-1.45889	-1.3255	-1.23341
684072	Bone	Erlotinib	Yes	2.04107	2.50631	2.53864	2.9806	2.68511	2.42831	2.6278
684072	Bone	GSK429286A	Yes	4.95502	3.90024	3.90959	3.43512	3.82069	3.70049	3.75322
684072	Bone	KU-55933	Yes	3.20239	3.82795	3.62463	3.88429	3.53255	3.2308	3.62004
684072	Bone	OSU-03012	Yes	0.636784	0.85942	0.70604	1.53107	1.33433	0.889318	1.06404
684072	Bone	PHA-665752	Yes	3.28108	2.72432	2.07604	2.1247	2.64129	2.69365	2.452
684072	Bone	SL0101	Yes	3.97711	4.11756	3.95126	4.26832	4.06473	3.90257	4.06089
684072	Bone	Sunitinib	Yes	0.827277	2.08561	2.68975	2.63932	1.76533	2.31755	2.29951
684072	Bone	XMD13-2	Yes	2.42158	2.19218	1.65413	1.21844	2.19003	2.08399	1.86775
688121	Bone	BMS-509744	Yes	3.06521	2.64364	2.00017	2.41665	2.01905	2.60628	2.33716
688121	Bone	BMS-536924	Yes	2.54299	0.747525	0.78817	2.27616	0.300034	0.822612	0.9869
688121	Bone	Cabozantinib	Yes	3.14275	3.25135	2.72327	3.16014	3.10173	2.91476	3.03025
688121	Bone	Gefitinib	Yes	0.74949	1.19292	1.50797	1.24816	1.40272	0.799807	1.23031
688121	Bone	GSK429286A	Yes	5.68313	4.92401	5.02944	5.01155	5.05514	4.90885	4.9858
688121	Bone	IPA-3	Yes	3.41317	4.06356	3.44824	4.15455	4.35707	3.42069	3.88882
688121	Bone	KIN001-244	Yes	3.48339	3.73433	4.04211	4.14759	3.35583	4.17793	3.89156
688121	Bone	KU-55933	Yes	3.93543	3.37706	3.5627	3.51005	2.83399	3.36506	3.32977
688121	Bone	MK-2206	Yes	-0.347843	1.09744	0.4356	2.15972	1.04582	0.599323	1.06758
688121	Bone	OSI-930	Yes	4.45669	4.25316	4.48658	4.08083	4.03082	4.22453	4.21518
688121	Bone	PLX-4720	Yes	2.27795	3.78598	4.19868	3.67264	3.90766	3.03731	3.72045
688121	Bone	Trametinib	Yes	-0.0609298	-1.51107	-2.22895	-1.34442	-0.872163	-0.886263	-1.36857
753539	Bone	GSK429286A	Yes	2.29963	4.29818	4.29154	3.7222	3.95663	4.53198	4.16011
753539	Bone	GW441756	Yes	3.4413	2.85271	2.56906	2.81219	2.90931	2.85284	2.79922
753539	Bone	Omipalisib	Yes	-4.04404	-3.87083	-3.40815	-4.03096	-2.22094	-2.98504	-3.30318
753539	Bone	Y-39983	Yes	2.60018	3.25205	3.29672	3.21789	3.40603	4.23914	3.48237
753539	Bone	ZG-10	Yes	3.93927	1.47715	1.57364	2.54971	2.96845	2.36263	2.18632
906827	Bone	(5Z)-7-Oxozeaenol	Yes	0.269008	0.92457	-1.66979	0.426214	0.282941	1.22611	0.238011
906827	Bone	AS601245	Yes	1.11638	3.24408	4.49192	2.79893	4.51889	2.76161	3.56309
906827	Bone	Dabrafenib	Yes	3.10327	3.71443	3.8577	3.97143	3.66672	4.77868	3.99779
906827	Bone	GSK429286A	Yes	5.98856	5.23629	5.70211	5.72745	5.66318	5.79533	5.62487
906827	Bone	GSK650394	Yes	4.57025	4.20783	4.60275	3.72919	4.14687	4.67198	4.27172
906827	Bone	GW-2580	Yes	5.15057	5.48067	5.72852	5.60942	5.45457	5.63718	5.58207
906827	Bone	LFM-A13	Yes	5.56258	4.42353	4.83781	4.53469	4.66909	4.50234	4.59349
906827	Bone	MK-2206	Yes	3.04969	1.69225	1.26877	2.55529	2.0941	2.12164	1.94641
906827	Bone	PD173074	Yes	0.331915	2.73781	2.69281	2.87083	2.43162	3.79873	2.90636
906827	Bone	Pelitinib	Yes	4.0032	3.42961	4.32529	4.12815	4.01235	4.32178	4.04343
906827	Bone	PF-562271	Yes	1.84356	2.45042	3.24097	2.06857	2.0161	2.68893	2.493
906827	Bone	SB590885	Yes	4.03675	4.21541	3.86651	4.30092	4.17274	4.61511	4.23414
906827	Bone	TPCA-1	Yes	6.09772	5.07413	5.68036	5.29656	5.60026	5.42838	5.41594
907060	Bone	Doramapimod	Yes	2.54906	3.70513	3.88863	3.75948	3.7846	3.03441	3.63445
907060	Bone	FR-180204	Yes	5.02479	5.03438	5.13751	4.91876	4.97136	4.9035	4.9931
907060	Bone	Omipalisib	Yes	-0.03141	-0.236448	-0.188579	-1.18368	-0.875429	0.349381	-0.42695
907060	Bone	QL-X-138	Yes	4.09307	3.08622	4.17233	4.18229	3.09542	3.93894	3.69504
907060	Bone	Ruxolitinib	Yes	3.65013	3.83459	3.88976	3.75957	3.91263	3.74025	3.82736
907060	Bone	VX-11e	Yes	3.34323	3.83771	3.83771	3.84692	3.69081	3.49525	3.74168
907072	Bone	AZD8055	Yes	-0.970388	-0.179523	-1.15753	0.0604932	-0.233931	-0.0207323	-0.306245
907072	Bone	CP724714	Yes	5.10506	3.68637	4.68595	4.56357	4.46623	4.54038	4.3885
907072	Bone	Dabrafenib	Yes	3.90218	3.49923	3.24345	3.89366	3.36795	3.47275	3.49541
907072	Bone	GW441756	Yes	3.02931	1.96025	2.36607	2.42651	1.73788	2.09921	2.11798
907072	Bone	PF-4708671	Yes	3.19289	3.58169	3.46239	3.56642	4.20328	3.9273	3.74822
907072	Bone	SB216763	Yes	4.79779	4.4135	4.60896	4.32229	4.22459	4.25641	4.36515
907072	Bone	Selumetinib	Yes	2.06397	2.38448	3.43032	3.18883	2.67258	2.16914	2.76907
907072	Bone	Trametinib	Yes	0.992059	-0.875912	1.30854	-1.07219	-2.41968	-1.36043	-0.883936
907290	Bone	Amuvatinib	Yes	4.16032	4.17077	3.97729	3.64096	3.85265	4.25035	3.9784
907290	Bone	Dasatinib	Yes	2.07704	1.68379	0.896017	1.7822	0.748079	0.953851	1.21279
907290	Bone	Midostaurin	Yes	0.1203	0.0510081	0.957798	0.562439	0.717568	1.23379	0.704521
907290	Bone	PF-562271	Yes	1.88509	1.57336	1.82618	2.44191	1.24163	1.33768	1.68415
907290	Bone	PHA-793887	Yes	2.88785	4.66179	3.05839	4.20528	3.44169	3.06596	3.68662
907290	Bone	SB52334	Yes	2.95276	4.21911	3.73515	4.65572	1.5346	2.97878	3.42467
907290	Bone	VX-11e	Yes	-0.277893	3.49807	0.734413	2.31275	1.01334	1.25202	1.76212
908131	Bone	AKT inhibitor VIII	Yes	1.58991	1.68716	0.901879	2.66678	2.2144	3.22326	2.13869
908131	Bone	Amuvatinib	Yes	5.9783	4.35413	4.26734	3.23687	1.48446	4.78141	3.62484
908131	Bone	AS601245	Yes	1.31858	1.36172	3.66809	1.07765	-0.453779	2.36	1.60274
908131	Bone	AZD8055	Yes	-1.20132	0.0961077	-0.0990115	0.102784	-0.603428	0.986672	0.0966248
908131	Bone	BX796	Yes	0.640354	1.36496	0.818559	2.3907	0.712634	1.12133	1.28163
908131	Bone	CHIR-99021	Yes	2.71728	2.4816	2.63354	2.44662	3.62878	3.33167	2.90444
908131	Bone	CP724714	Yes	5.33516	4.60787	5.06853	4.12927	4.88017	4.52765	4.6427
908131	Bone	Dactolisib	Yes	-4.22552	-2.04354	-2.77326	-1.95376	-4.11501	-2.18417	-2.61395
908131	Bone	JQ1	Yes	-2.34875	0.19675	1.26848	-0.714138	-0.861315	-0.120779	-0.0461995
908131	Bone	OSU-03012	Yes	0.87729	1.71133	3.05131	1.23256	2.08684	1.88297	1.993
908131	Bone	SB-505124	Yes	5.16339	4.09998	4.60875	4.822	3.99505	4.61366	4.42789
908131	Bone	SB52334	Yes	5.92497	5.46189	5.4184	5.78667	5.48544	5.48832	5.52815
908131	Bone	Tivozanib	Yes	0.953131	0.791483	0.564554	0.940393	0.796868	0.922926	0.803245
908131	Bone	ZM447439	Yes	2.91965	2.28292	1.65492	4.0878	1.16928	2.84532	2.40805
909707	Bone	CHIR-99021	Yes	3.92137	3.93185	4.78647	3.81316	4.06011	3.54968	4.02825
909707	Bone	Gefitinib	Yes	2.57356	2.64852	2.11745	2.50145	2.43315	1.11531	2.16318
909707	Bone	GSK650394	Yes	4.51964	5.35199	4.493	5.00239	4.78095	5.25173	4.97601
909707	Bone	Masitinib	Yes	6.6499	5.65778	5.61701	5.60952	5.77234	5.54368	5.64006
909707	Bone	NPK76-II-72-1	Yes	5.88651	5.53699	5.88172	5.34186	5.67751	5.9682	5.68126
909707	Bone	PLX-4720	Yes	5.34522	4.91252	5.40266	4.50799	4.66194	5.09328	4.91568
909707	Bone	SB216763	Yes	5.45245	5.10289	5.22535	4.993	5.20665	4.77402	5.06038
909707	Bone	WHI-P97	Yes	5.97799	5.31555	5.52439	5.31056	5.67451	5.20913	5.40683
909707	Bone	XMD13-2	Yes	5.98046	5.20018	5.23875	5.32768	5.3783	6.04069	5.43712
909717	Bone	AZ628	Yes	-0.0907799	-0.465197	0.98695	1.53072	2.61839	0.183181	0.970807
909717	Bone	Doramapimod	Yes	2.7824	4.29084	4.12273	3.99711	4.10547	4.13696	4.13062
909717	Bone	Enzastaurin	Yes	4.21576	3.42664	2.91577	3.12619	4.03176	2.63457	3.22699
909717	Bone	FR-180204	Yes	5.35742	4.79034	4.92101	4.86108	4.73794	4.93336	4.84875
909717	Bone	GSK650394	Yes	2.491	3.0811	2.24535	2.85116	2.13296	2.92079	2.64627
909717	Bone	MPS-1-IN-1	Yes	3.13772	3.32413	3.37215	3.60762	3.53787	3.48193	3.46474
909717	Bone	Omipalisib	Yes	-3.93307	-2.40284	-2.80057	-2.44264	-2.97584	-2.14133	-2.55264
909717	Bone	PHA-793887	Yes	1.69392	2.69442	2.02773	2.43958	1.96594	2.64088	2.35371
909717	Bone	Ruxolitinib	Yes	4.47629	4.08352	4.01018	3.96264	4.09954	4.05816	4.04281
909717	Bone	SB52334	Yes	4.61876	3.79892	4.20537	4.02778	3.5111	4.17071	3.94277
909717	Bone	XMD8-92	Yes	2.38546	2.69245	2.99156	2.77188	2.8209	3.36726	2.92881
909731	Bone	Cabozantinib	Yes	0.277168	2.34362	2.05773	2.14426	2.19697	2.20358	2.18923
909731	Bone	PFI-1	Yes	3.0935	2.19427	1.43371	2.81341	2.40338	2.41879	2.25271
909731	Bone	PI-103	Yes	0.607749	-0.70498	-0.733496	-0.39766	0.907254	0.101763	-0.165424
909731	Bone	Pictilisib	Yes	0.453748	0.314154	0.976981	0.270865	2.51244	1.91568	1.19802
909731	Bone	QL-XII-47	Yes	1.65468	0.478046	0.700217	0.269881	1.77505	0.411651	0.726969
909731	Bone	RO-3306	Yes	4.14018	3.30948	2.24623	3.19718	2.96323	3.03126	2.94948
909731	Bone	Saracatinib	Yes	2.2757	2.30658	2.26355	2.35463	2.28574	2.45456	2.33301
909731	Bone	Trametinib	Yes	1.94562	1.5554	0.671284	1.7262	1.56905	0.878494	1.28009
909731	Bone	WZ-1-84	Yes	4.46019	3.84387	3.80549	3.95017	3.77379	3.85367	3.8454
909731	Bone	Y-39983	Yes	3.4183	3.1715	3.98148	3.20211	3.15923	3.88249	3.47936
909776	Bone	BX-912	Yes	4.33815	3.87652	4.59202	4.61968	3.39379	3.98879	4.09416
909776	Bone	GSK1904529A	Yes	1.79964	2.73886	2.30399	2.34978	2.54488	2.23845	2.43519
909776	Bone	HG6-64-1	Yes	-0.264368	1.30081	2.85495	0.970808	2.54862	2.723	2.07964
909776	Bone	IPA-3	Yes	6.06184	2.80768	3.80677	5.75263	5.61509	5.08475	4.61338
909776	Bone	JW-7-24-1	Yes	3.10038	4.43009	4.73346	3.32663	2.24571	2.86427	3.52003
909776	Bone	PI-103	Yes	3.10036	4.12286	4.5229	3.79855	4.33178	3.80894	4.117
909776	Bone	SB-505124	Yes	4.04042	3.58223	4.03304	3.86994	4.67671	4.3354	4.09946
909776	Bone	SB52334	Yes	5.48801	4.82713	4.77636	5.33036	5.19578	4.92064	5.01005
909776	Bone	TAK-715	Yes	4.39819	4.91531	4.51096	5.44872	4.26876	4.93479	4.81571
909977	Bone	(5Z)-7-Oxozeaenol	Yes	2.257	1.43797	0.892918	1.46501	1.61413	1.67362	1.41673
909977	Bone	CI-1040	Yes	5.33838	3.81728	4.05497	3.76474	3.72804	4.09393	3.89179
909977	Bone	Gefitinib	Yes	-0.306729	2.22739	2.1731	2.0225	2.27078	2.17796	2.17434
909977	Bone	GSK1070916	Yes	3.00637	2.87141	2.66159	2.94606	3.21648	3.29216	2.99754
909977	Bone	IPA-3	Yes	5.65802	4.1316	5.08819	4.48724	5.5763	5.11276	4.87922
909977	Bone	Motesanib	Yes	2.38567	2.58942	2.49838	2.69621	2.05539	2.81033	2.52995
909977	Bone	PI-103	Yes	1.29257	2.2525	2.49024	2.48363	3.67331	2.2074	2.62142
909977	Bone	QL-X-138	Yes	1.84305	2.75	2.16734	2.2399	2.62402	2.26951	2.41016
910849	Bone	Alectinib	Yes	4.27508	4.25615	4.1783	4.20917	3.85624	3.88559	4.07709
910849	Bone	AT-7519	Yes	4.81734	4.56024	3.91083	3.94778	3.58889	3.83679	3.96891
910849	Bone	BMS-345541	Yes	4.25152	4.39101	3.80718	4.45003	4.56974	3.6487	4.17333
910849	Bone	CP724714	Yes	4.91595	4.33497	4.69649	4.48858	4.52763	4.70421	4.55038
910849	Bone	GSK650394	Yes	4.08481	0.862627	3.26389	3.7233	3.38459	2.34609	2.7161
910849	Bone	PD173074	Yes	1.31582	1.39257	3.032	2.25695	1.26879	2.19796	2.02965
910849	Bone	PF-562271	Yes	2.00223	1.51631	1.39606	1.72981	0.937833	1.44858	1.40572
910849	Bone	Trametinib	Yes	0.713639	1.44531	0.536477	0.384152	-0.491603	0.27613	0.430093
925345	Bone	BMS-536924	Yes	-2.06929	0.169966	-1.88872	0.84991	-0.0554315	-0.0641878	-0.197694
925345	Bone	BMS-754807	Yes	-3.161	-1.57773	-0.629802	-2.22738	-1.22678	-1.64732	-1.4618
925345	Bone	CMK	Yes	1.62769	1.36738	0.924263	1.07719	1.35266	0.602908	1.06488
925345	Bone	GSK690693	Yes	0.520443	0.802097	2.40875	1.2023	0.29071	2.06881	1.35454
925345	Bone	JQ1	Yes	-1.83024	-0.902447	-1.42732	-1.48357	0.209426	-1.0489	-0.930562
925345	Bone	KIN001-244	Yes	2.09288	2.2426	1.85388	1.98783	1.67618	0.882856	1.72867
925345	Bone	OSI-027	Yes	-1.74674	-0.721973	-1.72287	-1.48279	-1.71383	-1.9704	-1.52237
925345	Bone	Pelitinib	Yes	-3.41368	0.806856	-0.875148	0.0629335	-1.63486	0.110333	-0.305976
925345	Bone	PF-4708671	Yes	1.09067	3.60162	3.41625	3.22807	3.90996	3.92241	3.61566
925345	Bone	PFI-1	Yes	2.67031	3.22791	2.25011	2.04231	1.49295	2.85098	2.37285
925345	Bone	TPCA-1	Yes	0.335743	1.48047	1.51917	0.62111	1.22918	0.666952	1.10338
925345	Bone	WZ-1-84	Yes	2.74561	2.28427	1.71918	1.2003	1.37256	1.60287	1.63583
925345	Bone	XMD11-85h	Yes	2.49143	3.81753	3.06035	4.12173	3.40694	4.48517	3.77834
949155	Bone	AZD8055	Yes	-0.655409	-1.18138	-1.03123	-0.534466	-1.37737	-0.578218	-0.940534
949155	Bone	GW-2580	Yes	5.03203	4.65893	4.51169	4.5652	3.65486	4.63298	4.40473
949155	Bone	MK-2206	Yes	0.160053	1.81287	-0.296454	1.14812	-0.521493	0.779275	0.584463
949155	Bone	NVP-BHG712	Yes	1.85195	2.37231	2.19701	1.95714	1.71494	1.9099	2.03026
949155	Bone	Palbociclib	Yes	-0.581708	-0.292096	-0.353639	0.258411	0.108199	0.052219	-0.0453815
949155	Bone	PD173074	Yes	2.21384	2.24991	1.77232	2.37562	2.03836	2.48951	2.18514
949155	Bone	PLX-4720	Yes	4.35193	3.23776	3.74046	2.62598	3.0842	2.70307	3.07829
949155	Bone	TAK-715	Yes	2.90164	3.28007	2.12881	2.68069	2.04723	2.99874	2.62711
949155	Bone	XMD14-99	Yes	2.39425	2.68607	2.56474	2.61158	3.19275	3.07358	2.82575
949156	Bone	AT-7519	Yes	0.855997	-0.35551	0.646132	-0.104908	-0.462152	-0.217133	-0.0987142
949156	Bone	BX796	Yes	2.02188	1.0195	1.50762	1.88428	1.21807	0.878655	1.30162
949156	Bone	Cabozantinib	Yes	2.31704	2.41139	2.14809	2.08029	1.73188	2.43254	2.16084
949156	Bone	CGP-60474	Yes	-3.37327	-2.84646	-2.28069	-1.94583	-1.66161	-2.45629	-2.23818
949156	Bone	HG6-64-1	Yes	0.293299	0.469157	0.527161	0.143335	1.11955	0.329364	0.517714
949156	Bone	JNK Inhibitor VIII	Yes	4.19672	4.14615	4.18608	3.75005	4.10584	3.95474	4.02857
949156	Bone	Linifanib	Yes	2.83602	2.18202	2.31375	1.99372	2.61792	2.32689	2.28686
949156	Bone	MPS-1-IN-1	Yes	2.3731	2.32394	2.03648	1.99519	1.78224	2.31318	2.09021
949156	Bone	PFI-1	Yes	2.46667	3.73312	2.41103	2.69967	2.45603	2.18345	2.69666
949156	Bone	QL-X-138	Yes	-0.857684	-0.0168258	0.941822	-0.0634393	0.583453	0.0578181	0.300566
949156	Bone	SB-505124	Yes	4.30271	3.65081	3.2137	3.11146	4.18058	3.31284	3.49388
949156	Bone	Tozasertib	Yes	-0.382104	-0.368283	1.09551	2.33071	-0.452663	-0.856713	0.349712
949156	Bone	WH-4-023	Yes	3.93464	2.15203	2.02378	0.651069	1.68468	1.47323	1.59696
949156	Bone	XMD14-99	Yes	3.32546	4.14921	4.17735	3.08661	3.84011	3.87336	3.82533
949156	Bone	Y-39983	Yes	3.46378	4.16931	4.28502	4.82272	3.07129	4.36907	4.14349
949157	Bone	Alectinib	Yes	2.24215	3.84709	4.00953	3.81341	3.52275	3.93121	3.8248
949157	Bone	CHIR-99021	Yes	2.57226	3.05187	2.63225	2.58971	2.82201	3.73043	2.96526
949157	Bone	Crizotinib	Yes	1.44439	2.48365	2.48219	2.52823	2.51067	2.65171	2.53129
949157	Bone	Dabrafenib	Yes	3.14105	4.13943	3.37396	4.35165	4.12471	4.82678	4.1633
949157	Bone	Fedratinib	Yes	2.61077	1.99772	1.45001	1.74535	1.9545	3.33843	2.0972
949157	Bone	FR-180204	Yes	4.97548	4.51657	4.48028	4.50289	4.83748	4.83252	4.63395
949157	Bone	QL-X-138	Yes	1.8421	1.44593	1.93934	1.2028	0.470214	1.85799	1.38326
949157	Bone	Refametinib	Yes	4.60383	2.86781	2.16919	3.29085	3.84245	2.99194	3.03245
949157	Bone	WZ-1-84	Yes	4.81104	2.8008	3.1131	2.13118	3.20635	3.20581	2.89145
949157	Bone	XMD13-2	Yes	3.87196	2.40535	2.93084	2.94605	3.7279	3.91712	3.18545
949157	Bone	XMD8-92	Yes	5.18863	2.92314	2.48748	3.57808	3.53981	2.69209	3.04412
949157	Bone	ZG-10	Yes	0.954581	0.848195	1.14564	2.40738	0.854611	1.51678	1.35452
949158	Bone	A-443654	Yes	-1.0199	-0.8955	-0.31566	-0.0661775	-1.20662	0.0275452	-0.491282
949158	Bone	BI-2536	Yes	-2.22918	-2.2379	-2.07388	-0.986423	-2.87504	-1.62852	-1.96035
949158	Bone	BIX02189	Yes	3.16477	2.45009	3.0203	2.93638	3.15102	3.0961	2.93078
949158	Bone	GNF-2	Yes	2.48675	2.42777	2.19279	2.34807	2.52298	1.83266	2.26485
949158	Bone	GSK650394	Yes	1.86972	2.99384	2.34034	0.972665	3.00009	2.38062	2.33751
949158	Bone	HG-5-113-01	Yes	0.431563	0.369646	0.965172	0.270951	0.885655	0.719144	0.642113
949158	Bone	LFM-A13	Yes	4.61528	3.67608	4.12121	3.80685	3.7827	3.57914	3.7932
949158	Bone	OSI-930	Yes	1.80597	3.1109	3.20737	3.20683	3.18135	2.80822	3.10293
949158	Bone	PHA-793887	Yes	-0.933334	0.466205	0.0536285	-0.450704	0.662741	0.224954	0.191365
949158	Bone	Saracatinib	Yes	2.39666	2.25515	1.99249	2.69131	2.52915	2.54715	2.40305
949158	Bone	Tivozanib	Yes	-1.21202	0.190606	0.376749	0.207176	-0.0914619	0.197929	0.176199
949158	Bone	WZ3105	Yes	-2.11329	-1.0709	-2.02616	-2.21716	-1.46894	-1.14561	-1.58575
949158	Bone	XMD11-85h	Yes	3.20826	3.32952	3.0851	2.86495	2.85899	3.16606	3.06092
949158	Bone	XMD14-99	Yes	2.79155	3.28069	3.24285	2.99542	2.71918	3.08533	3.06469
949158	Bone	Y-39983	Yes	3.00389	2.42007	3.0281	3.12519	3.03345	2.54527	2.83042
949160	Bone	AZD7762	Yes	-1.28088	-0.880661	0.0903922	-0.251095	0.3899	-0.664387	-0.26317
949160	Bone	Enzastaurin	Yes	2.04139	2.35098	3.53547	2.196	2.96043	2.41226	2.69103
949160	Bone	FMK	Yes	4.24946	4.31817	4.50096	4.0386	3.80507	4.42212	4.21698
949160	Bone	HG-5-113-01	Yes	0.788519	0.943623	1.13303	0.902181	0.513415	0.734844	0.845419
949160	Bone	KIN001-266	Yes	1.45436	2.90465	2.52162	2.60671	2.67285	2.43246	2.62766
949160	Bone	Omipalisib	Yes	-5.6016	-3.99778	-4.76735	-4.45032	-4.95775	-4.94334	-4.62331
949160	Bone	PI-103	Yes	-0.237011	-1.01921	-1.09541	-1.88026	-2.33429	-1.08062	-1.48196
949160	Bone	Selumetinib	Yes	2.39271	3.59927	3.03666	2.93854	3.53938	3.04674	3.23212
949161	Bone	GSK690693	Yes	3.62273	3.88916	1.93596	3.78833	0.0313303	3.20012	2.56898
949161	Bone	JNK-9L	Yes	0.964595	0.326604	0.392053	0.0101068	0.687295	0.262167	0.335645
949161	Bone	Linsitinib	Yes	0.383715	1.08629	1.473	0.722952	1.30707	2.61345	1.44055
949161	Bone	NU7441	Yes	3.4916	3.00503	2.146	2.2786	2.66117	2.53955	2.52607
949161	Bone	Pictilisib	Yes	0.083956	2.55114	1.65581	1.39115	1.2147	1.53001	1.66856
949161	Bone	QL-XII-47	Yes	2.04679	1.02066	0.894796	1.12293	0.935617	0.527671	0.900334
949161	Bone	Selumetinib	Yes	3.38165	3.52401	3.32172	3.13062	3.35191	3.16134	3.29792
949161	Bone	Trametinib	Yes	1.11788	1.97284	1.84032	1.64543	2.1225	1.59024	1.83426
949162	Bone	GSK319347A	Yes	5.80464	4.96339	5.38022	4.87632	4.37975	5.23869	4.96768
949162	Bone	Lapatinib	Yes	4.78042	4.79039	4.2338	4.3903	5.20803	4.11782	4.54807
949163	Bone	CGP-60474	Yes	-2.99961	-2.58601	-2.62985	-2.47365	-1.08795	-1.84924	-2.12534
949163	Bone	GSK1904529A	Yes	1.12481	2.3261	2.30399	2.198	1.94384	2.23817	2.20202
949163	Bone	HG-5-88-01	Yes	3.69597	0.931702	0.649492	2.09086	1.88129	1.59446	1.42956
949163	Bone	IPA-3	Yes	1.94514	1.58903	2.51601	4.26131	3.77319	2.29596	2.8871
949163	Bone	KIN001-244	Yes	2.27835	2.44069	2.04976	2.59244	2.0382	1.96423	2.21706
949163	Bone	NG-25	Yes	1.296	1.27699	1.50603	1.14709	1.42474	1.53241	1.37745
949163	Bone	PHA-665752	Yes	2.96674	2.7891	1.62105	2.25858	2.47238	2.37237	2.3027
949163	Bone	Refametinib	Yes	3.25366	2.74814	3.57593	2.90412	3.40996	2.9625	3.12013
949163	Bone	Seliciclib	Yes	3.47905	4.00259	3.98607	3.80797	4.24037	3.39216	3.88583
949163	Bone	WZ3105	Yes	-2.91997	-2.16424	-2.3256	-1.7221	-1.46486	-1.41209	-1.81778
949163	Bone	XMD11-85h	Yes	4.39374	3.09371	3.07225	3.3016	2.70372	3.24279	3.08281
949163	Bone	ZG-10	Yes	0.532998	1.10736	0.611893	1.00002	1.91105	0.627533	1.05157
949164	Bone	Cabozantinib	Yes	1.51039	1.62966	1.83775	1.89987	0.774882	1.3634	1.50111
949164	Bone	CHIR-99021	Yes	3.6718	3.84054	3.17259	3.64865	3.78494	3.15889	3.52112
949164	Bone	CI-1040	Yes	4.46455	3.82729	3.38555	3.08573	3.73089	3.87852	3.5816
949164	Bone	GW-2580	Yes	5.76046	4.936	4.78287	4.68207	4.9222	4.73919	4.81246
949164	Bone	KU-55933	Yes	2.68363	3.58862	4.0474	4.33048	4.39407	4.15258	4.10263
949164	Bone	LFM-A13	Yes	4.58889	4.30932	4.36823	4.23535	3.87999	4.27201	4.21298
949164	Bone	OSI-027	Yes	-1.84868	-1.45773	-1.37853	-1.85387	-1.94789	-1.68332	-1.66427
949164	Bone	Palbociclib	Yes	2.61007	1.06751	1.99792	0.497294	1.56503	0.809243	1.1874
949164	Bone	Refametinib	Yes	3.37873	3.20498	3.70005	3.871	3.4078	3.71459	3.57969
949164	Bone	RO-3306	Yes	3.91707	4.09536	3.38816	3.36329	3.55784	3.50225	3.58138
949164	Bone	XMD8-85	Yes	4.79066	2.9819	2.78751	3.30602	4.52986	2.69168	3.25939
949165	Bone	CP724714	Yes	4.16369	4.0711	3.70725	3.98686	4.10109	4.06202	3.98566
949165	Bone	Crizotinib	Yes	1.28056	1.71771	2.32861	2.3781	1.16357	0.711186	1.65984
949165	Bone	Dasatinib	Yes	-0.572859	-2.32056	0.784391	0.0871329	-1.52033	-0.550825	-0.704039
949165	Bone	Fedratinib	Yes	1.59596	1.73567	1.33246	0.998009	1.80388	0.572549	1.28851
949165	Bone	GSK1070916	Yes	1.31738	-1.33324	-0.705387	-2.03894	1.17877	-1.03134	-0.786028
949165	Bone	GW843682X	Yes	-4.22926	-3.86827	-3.48251	-3.95821	-2.84388	-3.0901	-3.44859
949165	Bone	KIN001-270	Yes	5.4344	4.23637	4.24168	3.50884	3.26799	4.26674	3.90433
949165	Bone	Linifanib	Yes	2.52623	2.14964	2.37854	1.91624	2.2477	2.24599	2.18762
949165	Bone	Masitinib	Yes	3.00427	3.23855	3.03984	2.69585	3.20642	3.55128	3.14639
949165	Bone	Nilotinib	Yes	3.02564	2.865	2.44997	2.34058	2.70906	2.58801	2.59052
949165	Bone	OSI-930	Yes	3.62698	3.94548	3.80187	3.37271	3.50453	3.81416	3.68775
949165	Bone	PF-4708671	Yes	3.91776	3.8799	3.96805	3.63869	3.43557	3.68169	3.72078
949165	Bone	PLX-4720	Yes	2.95117	3.50343	4.05681	3.30312	3.77744	3.42643	3.61345
949165	Bone	VX-11e	Yes	3.55562	2.53348	3.09544	2.52471	1.15749	2.74414	2.41105
949165	Bone	WZ-1-84	Yes	0.962324	2.64566	3.07444	3.34553	3.54423	2.91529	3.10503
949165	Bone	WZ3105	Yes	-1.35477	-0.699087	-1.00867	-0.833002	0.538011	-0.698449	-0.540239
949165	Bone	XMD13-2	Yes	2.0982	2.211	1.76564	1.93977	3.5439	2.73168	2.4384
949165	Bone	Y-39983	Yes	3.83025	3.12845	3.60299	3.18256	3.37078	3.93774	3.4445
949166	Bone	AS601245	Yes	2.31911	2.32856	2.17415	2.53288	3.2788	1.67858	2.39859
949166	Bone	Axitinib	Yes	3.43121	2.17392	1.60807	2.3451	1.77834	2.18132	2.01735
949166	Bone	CGP-082996	Yes	4.38564	3.20154	3.49691	3.23681	3.71061	2.6033	3.24983
949166	Bone	GSK429286A	Yes	2.66122	4.13587	3.58961	4.07974	2.14989	2.94123	3.37927
949166	Bone	I-BET-762	Yes	1.67323	3.74559	2.25791	3.18694	1.62348	2.20639	2.60406
949166	Bone	JNK Inhibitor VIII	Yes	5.24347	4.65835	4.40429	4.50562	4.70271	4.60882	4.57596
949166	Bone	KIN001-244	Yes	1.18198	2.42825	2.1105	1.55062	2.22654	1.69266	2.00171
949166	Bone	KIN001-266	Yes	1.61405	2.95183	2.54742	2.53811	2.73738	2.3351	2.62197
949166	Bone	Midostaurin	Yes	-0.839087	0.248954	0.329138	-0.181919	0.00745494	-0.215455	0.0376347
949166	Bone	PHA-793887	Yes	0.978738	1.25914	1.54232	1.35039	0.689885	0.826767	1.1337
949166	Bone	Quizartinib	Yes	2.05113	1.12178	1.46042	1.34867	1.13827	2.13999	1.44183
949166	Bone	Selumetinib	Yes	3.90216	3.97511	3.17985	3.54053	3.94921	2.87683	3.5043
949166	Bone	TPCA-1	Yes	0.30433	1.0869	2.11193	1.44754	0.754647	2.33454	1.54711
949166	Bone	WH-4-023	Yes	4.42204	3.68797	3.08103	3.27226	3.42456	3.01742	3.29665
949167	Bone	Axitinib	Yes	2.25947	1.43953	1.17667	1.44099	1.12016	1.36879	1.30923
949167	Bone	KU-55933	Yes	3.64407	3.91242	3.43611	3.83404	3.78024	3.08285	3.60913
949168	Bone	A-770041	Yes	2.82692	3.11133	3.28991	3.43582	3.35099	4.09556	3.45672
949168	Bone	AT-7519	Yes	4.2943	2.58245	3.9166	3.9801	3.09045	3.66835	3.44759
949168	Bone	Bosutinib	Yes	1.29104	1.62272	2.758	2.53022	1.94259	1.67867	2.10644
949168	Bone	CMK	Yes	3.77557	3.22734	3.11239	2.90065	2.76649	2.93392	2.98816
949168	Bone	Doramapimod	Yes	4.388	4.06804	3.94529	4.00809	4.02663	4.54265	4.11814
949168	Bone	GSK269962A	Yes	2.04875	1.91752	3.36423	1.75644	2.12723	3.12563	2.45821
949168	Bone	GSK429286A	Yes	5.38421	4.53414	5.01736	4.89857	5.01997	4.65373	4.82475
949168	Bone	JQ1	Yes	3.32654	2.60365	2.65403	0.976187	1.61361	3.59246	2.28799
949168	Bone	PHA-665752	Yes	3.08191	2.88476	3.22221	2.83629	2.85813	3.71402	3.10308
949168	Bone	SB-505124	Yes	3.70623	4.1771	3.97312	3.78454	4.22497	3.92702	4.01735
1240221	Bone	A-770041	Yes	3.54865	3.05623	3.388	3.69409	3.52845	3.78068	3.48949
1240221	Bone	GSK690693	Yes	3.44456	2.65666	1.42139	3.53744	2.23697	2.63624	2.49774
1240221	Bone	I-BET-762	Yes	1.98459	2.08358	3.32759	2.94713	3.04362	2.77852	2.83609
1240221	Bone	JW-7-24-1	Yes	0.984088	0.0245977	0.658373	0.717922	0.360352	0.0716671	0.366582
1240221	Bone	KIN001-260	Yes	2.6941	2.77478	3.68987	3.11868	2.91715	3.10069	3.12023
1240221	Bone	Motesanib	Yes	2.57732	2.59972	2.66472	2.29254	2.31735	2.68734	2.51233
1240221	Bone	NVP-BHG712	Yes	2.3254	1.87562	2.69305	2.49806	3.04811	2.61673	2.54631
1240221	Bone	PF-562271	Yes	2.92855	2.68753	1.71452	2.18645	2.07199	2.24672	2.18144
1240221	Bone	PFI-1	Yes	1.59661	2.34356	2.00172	2.58365	2.28754	2.42957	2.32921
1240221	Bone	Ponatinib	Yes	1.3198	1.35048	1.5839	1.58017	1.38656	1.54081	1.48839
1240221	Bone	WH-4-023	Yes	3.59811	3.46362	3.8519	3.49073	3.43843	3.13931	3.4768
1290765	Bone	AKT inhibitor VIII	Yes	3.15156	3.00722	3.06108	3.34425	3.05697	2.87844	3.06959
1290765	Bone	Amuvatinib	Yes	5.37881	4.64329	4.97569	4.87355	5.14709	5.06593	4.94111
1290765	Bone	Bosutinib	Yes	3.76971	2.36571	2.57053	2.6698	3.25307	2.96964	2.76575
1290765	Bone	Dactolisib	Yes	-0.657303	-1.5923	-1.28493	-1.68284	-1.72708	-1.95197	-1.64782
1290765	Bone	JQ1	Yes	1.02924	0.59215	1.05229	1.84593	0.48256	0.708752	0.936337
1290765	Bone	KIN001-266	Yes	3.81708	4.99412	5.00615	4.79182	4.43511	4.14352	4.67415
1290765	Bone	Pazopanib	Yes	1.30924	3.27276	2.53515	2.09283	2.03701	2.42251	2.47205
1290765	Bone	PF-4708671	Yes	4.89667	4.28203	4.33613	4.72288	4.6801	4.28611	4.46145
1290765	Bone	SB52334	Yes	5.41585	5.34753	5.18034	5.36882	5.18267	4.88428	5.19273
1290767	Bone	AS601245	Yes	3.5941	4.45494	4.40415	4.57392	5.23379	4.59902	4.65316
1290767	Bone	AZD7762	Yes	-0.492174	0.37982	0.317844	0.408215	-0.624683	0.820243	0.260288
1290767	Bone	BAY-61-3606	Yes	3.50679	3.727	4.20013	4.33871	4.92354	4.40022	4.31792
1290767	Bone	BIX02189	Yes	4.18373	4.59059	5.07402	4.61471	4.59582	4.37749	4.65053
1290767	Bone	BMS-754807	Yes	4.19547	2.6374	1.98718	1.30371	3.01981	1.79838	2.1493
1290767	Bone	Enzastaurin	Yes	5.39045	5.34607	2.94573	4.71421	3.96128	4.29817	4.25309
1290767	Bone	HG-5-88-01	Yes	2.33167	3.07518	2.43185	3.20028	3.71734	3.01631	3.08819
1290767	Bone	KIN001-244	Yes	4.01035	4.98045	4.91784	4.66867	4.37609	4.20452	4.62951
1290767	Bone	Linifanib	Yes	1.82568	2.8685	2.74665	2.86504	2.49933	2.64316	2.72454
1290767	Bone	OSI-930	Yes	5.38618	5.2562	5.10837	4.77963	4.35215	4.8311	4.86549
1290767	Bone	Palbociclib	Yes	3.07559	3.36937	2.71629	3.58012	2.91434	2.53316	3.02266
1290767	Bone	QL-X-138	Yes	1.90641	2.84522	2.01946	2.72451	2.47264	2.24836	2.46204
1290767	Bone	SB-505124	Yes	3.91577	4.34719	5.09981	4.63696	5.18899	4.88442	4.83147
1290767	Bone	TAK-715	Yes	6.26236	6.1076	5.47573	5.45138	5.4886	5.56281	5.61722
1290767	Bone	Trametinib	Yes	-3.23178	-2.05228	-1.59012	-0.587212	-0.767872	-1.62807	-1.32511
1290768	Bone	Afatinib	Yes	2.08427	0.958692	1.32265	1.1832	1.55485	1.48669	1.30122
1290768	Bone	Dactolisib	Yes	-3.35526	-2.3017	-2.17179	-1.69668	-2.30985	-2.06734	-2.10947
1290768	Bone	Enzastaurin	Yes	2.97249	3.8245	2.54638	3.58563	4.25315	2.60462	3.36286
1290768	Bone	FR-180204	Yes	5.95425	4.92159	4.64122	4.8489	4.98371	4.73099	4.82528
1290768	Bone	GSK429286A	Yes	0.77948	4.89193	4.75714	4.79713	4.60599	4.89466	4.78937
1290768	Bone	I-BET-762	Yes	2.1002	3.24573	4.38884	3.39479	2.66723	4.08025	3.55537
1290768	Bone	JNK Inhibitor VIII	Yes	4.8677	4.3433	4.05004	4.1748	4.49492	4.61766	4.33614
1290768	Bone	MPS-1-IN-1	Yes	4.3701	4.16214	3.62453	3.75741	4.2891	2.72467	3.71157
1290768	Bone	NG-25	Yes	2.16289	2.95108	2.57211	2.24188	2.07019	2.11588	2.39023
1290768	Bone	Pazopanib	Yes	3.16233	3.39961	3.24916	3.11986	3.87824	2.5343	3.23623
1290768	Bone	PD0325901	Yes	-1.25871	-2.24707	-1.11719	-1.17786	-0.580594	-1.71951	-1.36844
1290768	Bone	PI-103	Yes	2.69292	1.43709	1.71586	3.56811	4.01687	1.65618	2.47882
1290768	Bone	QL-XII-47	Yes	2.88276	2.30035	1.20998	2.21289	3.09762	1.93718	2.1516
1290768	Bone	SL0101	Yes	5.22557	4.55177	4.20123	4.29033	4.01186	4.52283	4.3156
1290768	Bone	VX-11e	Yes	1.8646	3.38686	3.40436	2.06283	2.38914	1.57204	2.56305
1290795	Bone	BMS-345541	Yes	2.89811	2.79566	2.26098	2.50055	2.94746	2.47312	2.59555
1290795	Bone	BMS-754807	Yes	0.638426	0.809164	1.29104	1.16204	0.10234	0.342792	0.741475
1290795	Bone	Cabozantinib	Yes	1.44727	2.33296	1.99621	2.68307	1.45625	1.79277	2.05225
1290795	Bone	Fedratinib	Yes	0.875048	1.50768	1.9038	1.24041	1.61682	2.15132	1.68401
1290795	Bone	FR-180204	Yes	5.64846	4.94988	4.86863	4.75467	4.86763	4.75866	4.83989
1290795	Bone	JW-7-24-1	Yes	-1.24276	0.714838	0.596719	0.415118	1.24287	0.542808	0.70247
1290795	Bone	MK-2206	Yes	0.877028	0.341161	1.21031	1.51895	1.80402	1.77134	1.32916
1290795	Bone	PLX-4720	Yes	5.15402	4.03724	3.5084	3.98194	4.69732	4.74481	4.19394
1290795	Bone	Ruxolitinib	Yes	4.42363	4.01874	3.83353	3.8318	3.77998	4.0873	3.91027
1290807	Bone	Alectinib	Yes	4.17622	4.33045	4.16782	4.66191	4.42881	4.36425	4.39065
1290807	Bone	BX796	Yes	0.939996	1.14057	1.47263	3.32922	2.00164	1.48756	1.88632
1290807	Bone	Fedratinib	Yes	0.80283	2.7623	3.10329	1.46856	1.50837	1.65707	2.09992
1290807	Bone	GW441756	Yes	3.50828	2.68429	3.22429	3.17966	2.81855	2.93293	2.96794
1290807	Bone	HG6-64-1	Yes	0.0253239	0.203137	-0.567513	-0.985605	-0.357891	2.02635	0.063695
1290807	Bone	KIN001-244	Yes	5.89552	4.06865	3.95935	4.0567	4.0957	4.84861	4.2058
1290807	Bone	KIN001-270	Yes	6.79302	5.09941	5.59687	5.84088	5.58495	5.37993	5.50041
1290807	Bone	LFM-A13	Yes	5.40388	4.31296	4.62024	4.47262	4.90029	4.97885	4.65699
1290807	Bone	Linifanib	Yes	2.99023	2.55319	2.31309	2.93973	2.70195	3.00782	2.70316
1290807	Bone	Motesanib	Yes	2.87099	2.78175	2.66167	3.39668	2.41359	2.65464	2.78167
1290807	Bone	NU7441	Yes	2.96264	2.94582	2.4589	3.67304	2.44604	2.95464	2.89569
1290807	Bone	NVP-BHG712	Yes	5.17298	4.57114	4.6687	3.95267	3.98649	4.32287	4.30037
1290807	Bone	PI-103	Yes	-0.918434	1.90598	1.93805	3.98604	3.402	1.8044	2.60729
1290807	Bone	QL-XI-92	Yes	4.51907	4.74685	5.08732	4.94974	4.74933	4.87413	4.88147
1303912	Bone	AZD8055	Yes	0.472719	0.668854	0.754939	0.942885	0.923277	0.773318	0.812655
1303912	Bone	BX-912	Yes	2.35248	3.76021	2.86231	4.00721	1.3889	2.60563	2.92485
1303912	Bone	GSK1904529A	Yes	3.53794	2.79845	2.30399	2.3814	2.61146	2.23845	2.46675
1303912	Bone	GSK690693	Yes	5.69849	5.21856	4.83664	4.7083	5.11538	4.96724	4.96923
1303912	Bone	JNK-9L	Yes	3.37064	2.34018	3.17608	0.680263	2.51657	2.12914	2.16845
1303912	Bone	NG-25	Yes	4.40376	4.21335	4.44563	3.78548	3.23639	4.21051	3.97827
1303912	Bone	OSI-027	Yes	4.40359	3.86296	3.56012	2.82746	3.74782	2.2392	3.24751
1303912	Bone	OSI-930	Yes	5.34522	5.16787	5.0039	4.81342	4.62038	4.93765	4.90864
1303912	Bone	PD0325901	Yes	-0.919256	-1.68285	-0.981222	0.167181	-0.235687	0.142465	-0.518022
1303912	Bone	SB52334	Yes	6.57254	5.10438	5.0811	4.9643	4.98967	4.90561	5.00901
1303912	Bone	SL0101	Yes	5.88021	5.06615	5.08651	4.90817	4.88264	4.91102	4.9709
749709	Breast	BAY-61-3606	Yes	3.71156	2.99543	3.16168	2.68532	4.24595	2.81924	3.18152
749709	Breast	Bosutinib	Yes	1.82947	2.82975	3.08894	3.42769	3.01096	3.30446	3.13236
749709	Breast	GW-2580	Yes	5.5107	5.3363	5.23285	5.03155	5.1732	5.50911	5.2566
749709	Breast	HG-5-113-01	Yes	2.70864	2.57377	3.18478	2.7577	3.47293	3.2795	3.05374
749709	Breast	JW-7-24-1	Yes	0.551362	1.48908	2.09023	1.18588	1.38441	1.42447	1.51481
749709	Breast	KIN001-244	Yes	5.92171	3.91593	3.99198	4.05672	3.49202	3.59946	3.81122
749709	Breast	KIN001-266	Yes	4.41866	3.86357	4.74912	4.27925	3.36294	4.2768	4.10633
749709	Breast	LFM-A13	Yes	5.82588	4.92123	4.74802	4.51403	4.96731	4.67731	4.76558
749709	Breast	Motesanib	Yes	3.26746	3.18385	3.18217	2.98769	2.24977	2.83512	2.88772
749709	Breast	MPS-1-IN-1	Yes	6.04466	4.10901	5.1968	5.15334	4.92827	5.21753	4.92099
749709	Breast	VX-702	Yes	3.75009	3.80576	3.78053	3.48457	3.22106	3.49783	3.55795
749710	Breast	AT-7519	Yes	0.975429	0.623761	0.886418	0.962632	1.01137	1.20407	0.937651
749710	Breast	BMS-754807	Yes	0.926384	-0.544199	0.754636	0.754586	1.66994	2.02538	0.93207
749710	Breast	Dabrafenib	Yes	5.43942	4.79828	3.99611	3.98871	4.69488	3.66534	4.22867
749710	Breast	Doramapimod	Yes	5.79429	3.96284	4.21676	4.00303	4.55063	4.30907	4.20846
749710	Breast	FMK	Yes	5.26842	5.31197	5.01227	4.94485	4.4964	5.17815	4.98873
749710	Breast	GSK1904529A	Yes	2.57131	2.80095	2.30399	2.32767	2.80883	2.23845	2.49598
749710	Breast	GW-2580	Yes	6.46101	5.84481	5.32734	5.66093	5.26053	5.42166	5.50306
749710	Breast	IPA-3	Yes	3.63847	5.88375	5.31371	4.76497	5.00513	4.68719	5.13095
749710	Breast	JQ1	Yes	1.4439	0.892027	0.0500478	1.92348	0.36389	-0.198458	0.606197
749710	Breast	Masitinib	Yes	3.82548	5.08487	3.7985	4.1671	4.17405	4.79467	4.40384
749710	Breast	Omipalisib	Yes	-2.452	-3.09642	-2.6902	-3.00693	-2.7619	-2.12191	-2.73547
749710	Breast	PD0325901	Yes	-1.56392	-2.2669	-1.68636	-1.8598	-2.0639	-1.53888	-1.88317
749711	Breast	Alectinib	Yes	3.07197	3.2643	3.29843	3.51835	3.49338	3.78367	3.47163
749711	Breast	AZ628	Yes	1.51161	2.18983	2.23892	2.73682	2.27674	1.52607	2.19368
749711	Breast	BMS-754807	Yes	0.589311	1.25999	1.16612	1.63799	2.02984	0.817819	1.38235
749711	Breast	Erlotinib	Yes	3.16492	2.15812	2.51818	2.65195	2.02646	1.97676	2.26629
749711	Breast	GSK319347A	Yes	3.4137	3.61491	3.72705	3.51948	3.61076	3.2605	3.54654
749711	Breast	GW-2580	Yes	4.54604	4.52196	5.16118	4.69653	4.67623	4.77954	4.76709
749711	Breast	KIN001-244	Yes	3.14781	2.63044	2.80735	2.77409	2.35756	2.24571	2.56303
749711	Breast	RO-3306	Yes	3.77323	2.66469	3.00516	2.74169	2.01648	3.61753	2.80911
749711	Breast	XMD14-99	Yes	4.2594	3.71728	3.99372	3.93097	3.75581	3.95745	3.87105
749712	Breast	CI-1040	Yes	4.53415	3.77064	3.42703	3.10988	3.34759	3.71065	3.47316
749712	Breast	Dactolisib	Yes	-1.86911	-2.26995	-1.98445	-2.13456	-1.58327	-1.98899	-1.99224
749712	Breast	Doramapimod	Yes	3.95332	4.07124	4.14408	4.24695	3.9738	4.44656	4.17653
749712	Breast	Fedratinib	Yes	3.19241	3.76599	3.10456	3.49548	4.6772	3.05527	3.6197
749712	Breast	FMK	Yes	5.81094	5.27575	5.65248	5.69578	5.79746	5.92735	5.66976
749712	Breast	FR-180204	Yes	6.07238	5.20564	5.44525	5.19893	5.65738	5.32374	5.36619
749712	Breast	JNK Inhibitor VIII	Yes	4.33018	4.31031	4.60188	4.22826	3.97844	4.87055	4.39789
749712	Breast	KIN001-266	Yes	3.11798	3.59519	4.73787	4.81749	5.0619	4.07115	4.45672
749712	Breast	KIN001-270	Yes	5.04996	5.3405	5.28958	5.2102	5.99551	5.4045	5.44806
749712	Breast	Ponatinib	Yes	-0.47606	0.824377	-0.326982	-0.214226	0.434505	0.292502	0.202035
749712	Breast	Quizartinib	Yes	3.10186	2.87455	2.69955	2.41173	2.93392	2.38453	2.66086
749712	Breast	SB216763	Yes	5.24571	4.29655	4.4641	4.76795	4.96733	4.87866	4.67492
749712	Breast	XMD11-85h	Yes	5.33698	4.29002	4.11672	4.07455	4.29527	4.31028	4.21737
749712	Breast	XMD13-2	Yes	4.00355	4.71434	4.74441	4.5474	5.05671	4.70015	4.7526
749713	Breast	A-443654	Yes	-1.80198	-1.28836	-0.864322	-0.903882	-1.12044	-0.953858	-1.02617
749713	Breast	CUDC-101	Yes	-1.98332	-1.6583	-1.39502	-2.17054	-1.78397	-1.63793	-1.72915
749713	Breast	Erlotinib	Yes	3.13069	2.98403	2.71996	2.72394	2.8947	2.62796	2.79012
749713	Breast	JNK-9L	Yes	-0.937997	-0.055681	0.0785402	0.521945	-0.468983	-0.277816	-0.0403989
749713	Breast	KIN001-266	Yes	3.03162	3.08322	2.8332	2.88118	2.65007	2.8544	2.86041
749713	Breast	KIN001-270	Yes	5.06998	4.36162	4.26035	4.25663	4.74697	4.53642	4.4324
749713	Breast	Saracatinib	Yes	1.85112	2.42969	2.85705	2.56956	2.14078	2.37996	2.47541
749713	Breast	Sorafenib	Yes	3.08034	2.63857	2.35176	2.57438	1.86543	2.18555	2.32314
749713	Breast	WHI-P97	Yes	3.96288	3.99508	3.40972	3.5883	2.94015	3.54863	3.49638
749714	Breast	BMS-754807	Yes	3.1099	0.95403	2.546	0.0894034	0.397088	1.69615	1.13653
749714	Breast	FR-180204	Yes	5.55441	4.87919	4.90694	4.91342	5.08319	4.94517	4.94558
749714	Breast	OSI-930	Yes	4.4382	4.20738	4.60257	4.59945	4.46238	4.51478	4.47731
749714	Breast	PF-562271	Yes	2.30426	2.77474	2.5738	2.51492	2.074	2.24833	2.43716
749714	Breast	TAK-715	Yes	4.94037	4.39892	4.36287	5.02734	4.42398	4.75339	4.5933
749714	Breast	WZ3105	Yes	-1.33602	-0.0402683	-0.345468	-0.0782284	-0.753048	-0.376358	-0.318674
749715	Breast	(5Z)-7-Oxozeaenol	Yes	1.60199	0.58854	1.99432	1.64258	1.79855	1.43162	1.49112
749715	Breast	A-443654	Yes	-0.406775	-0.450748	-0.466638	-1.52414	-0.244602	-1.32028	-0.801282
749715	Breast	Bosutinib	Yes	2.59043	1.1879	2.22591	1.8373	2.23232	2.21953	1.94059
749715	Breast	BX796	Yes	1.91895	1.25703	1.94268	2.03555	3.13473	1.53536	1.98107
749715	Breast	CGP-082996	Yes	3.56487	2.62277	3.34093	3.29436	1.97074	3.18824	2.88341
749715	Breast	CI-1040	Yes	3.16495	2.98157	2.8145	3.50257	3.84454	3.54205	3.33705
749715	Breast	CP466722	Yes	4.38264	2.54441	2.23868	2.42572	1.75269	2.60763	2.31383
749715	Breast	Dactolisib	Yes	-3.1555	-1.9019	-2.43534	-1.9514	-2.21672	-2.62918	-2.22691
749715	Breast	GSK650394	Yes	2.38889	4.63851	4.06704	3.96871	4.21288	3.58051	4.09353
749715	Breast	KIN001-260	Yes	5.74426	5.00301	5.10698	5.28897	4.66101	4.99514	5.01102
749715	Breast	Linsitinib	Yes	1.68944	3.02776	3.40254	3.69596	3.14533	2.71338	3.19699
749715	Breast	Masitinib	Yes	5.7555	3.64692	3.78254	3.79989	3.7702	3.66645	3.7332
749715	Breast	Midostaurin	Yes	-0.244109	0.0116491	0.844378	0.997008	0.339291	-0.216616	0.395142
749715	Breast	NG-25	Yes	4.63054	3.87641	4.21702	4.41884	4.19413	4.11131	4.16354
749715	Breast	OSU-03012	Yes	2.77701	3.00077	3.04994	2.1844	2.53611	2.58889	2.67202
749715	Breast	Pelitinib	Yes	3.71426	1.53981	1.54824	0.216834	-0.868037	2.1779	0.922949
749715	Breast	Saracatinib	Yes	3.1668	2.22048	2.70599	2.41656	2.6769	2.78145	2.56028
749716	Breast	AKT inhibitor VIII	Yes	1.85172	1.72168	2.92779	1.25988	0.773058	0.598598	1.4562
749716	Breast	Alectinib	Yes	3.46553	3.28231	4.31196	3.89486	3.46562	3.96917	3.78478
749716	Breast	CUDC-101	Yes	-0.128555	-0.794383	-0.489494	-1.00902	-0.340949	-1.07082	-0.740935
749716	Breast	Erlotinib	Yes	3.35383	2.56267	3.26197	2.76653	2.73796	2.13166	2.69216
749716	Breast	FR-180204	Yes	5.52954	5.10231	4.93942	5.19592	4.75649	4.94194	4.98722
749716	Breast	HG6-64-1	Yes	3.47851	2.62764	3.22687	3.25806	4.15583	2.56679	3.16704
749716	Breast	IPA-3	Yes	5.30955	5.34314	3.84956	5.02922	5.47631	5.03735	4.94712
749716	Breast	OSU-03012	Yes	2.72244	2.57531	2.36523	2.78897	2.27215	2.10264	2.42086
749716	Breast	PLX-4720	Yes	4.40788	4.48335	4.33401	4.64434	4.91934	4.74913	4.62604
749716	Breast	Ruxolitinib	Yes	4.87821	4.09505	4.41052	4.37141	4.16615	4.14558	4.23774
749717	Breast	BX796	Yes	2.1618	2.93584	3.23803	3.11502	3.24328	2.75049	3.05653
749717	Breast	CHIR-99021	Yes	3.71122	3.08549	3.33114	3.99102	3.20041	3.46053	3.41372
749717	Breast	CP724714	Yes	4.61718	4.32604	4.53617	4.35586	4.73082	4.57651	4.50508
749717	Breast	Fedratinib	Yes	0.909216	2.34266	2.09783	2.2509	2.43862	2.05814	2.23763
749717	Breast	FMK	Yes	4.89259	4.82569	4.99503	4.92465	5.03588	5.0903	4.97431
749717	Breast	Linifanib	Yes	2.84447	2.41933	2.83173	2.63009	2.84402	2.20334	2.5857
749717	Breast	Masitinib	Yes	5.06817	3.38985	3.52936	3.68504	3.37918	3.77096	3.55088
749717	Breast	OSU-03012	Yes	2.50347	2.11858	2.02695	2.26745	1.67472	2.58931	2.1354
749717	Breast	PFI-1	Yes	2.86772	2.91871	3.48937	3.89477	2.51272	3.12218	3.18755
749717	Breast	SB590885	Yes	4.47738	3.97679	4.32948	4.34054	4.26546	4.10835	4.20412
749717	Breast	VX-11e	Yes	4.06385	2.92293	3.5138	3.05519	3.69575	3.93362	3.42426
749717	Breast	XMD11-85h	Yes	4.17872	4.29337	4.43582	4.29017	4.01322	3.91876	4.19027
749717	Breast	XMD14-99	Yes	5.18926	4.36182	4.76278	4.54404	4.62458	4.58388	4.57542
905945	Breast	AZD8055	Yes	-1.25367	-0.588354	-0.345356	0.0672066	0.509288	0.43925	0.0164067
905945	Breast	FMK	Yes	5.39207	5.39387	5.47011	4.96464	5.08079	6.15609	5.4131
905945	Breast	GSK429286A	Yes	6.59684	5.15281	5.33701	4.99877	5.69816	5.12435	5.26222
905945	Breast	JQ1	Yes	1.33633	3.52182	1.75958	2.08794	-0.0413974	-0.801179	1.30535
905945	Breast	KIN001-244	Yes	2.17209	4.27971	3.01044	3.57711	3.17319	3.4224	3.49257
905945	Breast	KIN001-270	Yes	5.47172	5.28221	5.22203	4.64386	5.26334	5.16244	5.11478
905945	Breast	MK-2206	Yes	-1.18987	2.82082	-0.0844761	2.59327	1.97515	-0.812754	1.2984
905945	Breast	SB-505124	Yes	3.21722	4.82344	4.65504	4.2476	4.89231	4.41298	4.60627
905946	Breast	BAY-61-3606	Yes	0.150967	2.68377	1.55252	2.6202	1.19086	1.74622	1.95872
905946	Breast	CI-1040	Yes	3.42807	2.68687	2.75247	2.89198	3.80365	2.64029	2.95505
905946	Breast	Dactolisib	Yes	-3.04651	-1.96035	-2.64114	-2.51238	-3.23872	-2.95261	-2.66104
905946	Breast	JNK-9L	Yes	-1.15627	-0.208011	-1.05425	-1.24134	-0.360968	-1.10558	-0.794029
905946	Breast	NG-25	Yes	4.54933	4.91587	3.78228	4.6997	5.0719	4.06986	4.50792
905946	Breast	QL-XI-92	Yes	5.02579	5.02406	4.97473	4.72456	5.46963	4.88641	5.01588
905946	Breast	Trametinib	Yes	2.37559	1.25841	0.0212902	-0.340716	-1.90564	0.154196	-0.162492
905951	Breast	AZD7762	Yes	-0.81413	0.206216	0.832055	1.74213	2.49436	0.282225	1.1114
905951	Breast	Dactolisib	Yes	-1.91618	-2.12094	-2.50846	-1.79417	-2.48961	-1.81875	-2.14639
905957	Breast	AS601245	Yes	2.08664	3.48908	3.19718	3.27274	4.08602	3.15864	3.44073
905957	Breast	Axitinib	Yes	1.12685	2.07452	2.10936	2.14065	2.04212	2.23391	2.12011
905957	Breast	HG-5-88-01	Yes	4.12859	3.3367	3.53096	3.72342	3.30072	3.87819	3.554
905957	Breast	KIN001-260	Yes	5.88646	5.37852	5.51889	5.62593	5.19396	5.62952	5.46937
905957	Breast	Linsitinib	Yes	3.1128	2.48883	2.18606	3.1871	2.79193	2.49159	2.6291
905957	Breast	MPS-1-IN-1	Yes	5.88216	5.25261	5.47792	5.76217	5.32504	5.10381	5.38431
905957	Breast	Omipalisib	Yes	0.743892	0.172529	-0.892589	0.448382	-0.196919	0.700135	0.0463075
905957	Breast	PI-103	Yes	5.2155	4.39113	3.1392	3.98038	4.66257	4.53183	4.14102
905957	Breast	SB216763	Yes	4.68488	4.30448	4.52656	4.45298	3.84648	4.66741	4.35958
905957	Breast	SB590885	Yes	4.50211	4.28488	4.47052	4.51631	4.40783	4.15197	4.3663
905957	Breast	Selumetinib	Yes	4.17424	3.24141	3.00396	2.2545	2.27022	2.4057	2.63516
905957	Breast	VX-702	Yes	3.58582	3.58182	3.85992	3.44359	3.16951	3.9394	3.59885
905957	Breast	XMD8-92	Yes	3.15676	3.25235	3.20086	4.26849	2.00818	2.76925	3.09983
905960	Breast	(5Z)-7-Oxozeaenol	Yes	-0.228191	0.710537	0.548747	1.40423	0.360127	0.332707	0.67127
905960	Breast	Amuvatinib	Yes	3.28884	4.35443	4.76323	4.5276	4.59227	4.75048	4.5976
905960	Breast	BMS-754807	Yes	0.955915	1.18497	1.03774	1.26847	0.596796	0.653103	0.948216
905960	Breast	FMK	Yes	5.63437	5.18085	5.08193	5.10453	5.31052	4.94327	5.12422
905960	Breast	KIN001-270	Yes	5.63147	4.97345	5.02144	5.1102	5.13151	5.19382	5.08609
905960	Breast	Nilotinib	Yes	2.68233	2.79098	3.19315	2.90883	3.26557	2.94021	3.01975
905960	Breast	Ruxolitinib	Yes	4.3222	4.15591	4.16364	4.28878	4.25637	4.09864	4.19267
905960	Breast	SB-505124	Yes	4.98134	3.96262	4.49789	4.17901	4.40145	4.08276	4.22474
905960	Breast	SB52334	Yes	5.75037	4.68976	5.10926	4.73596	4.83656	4.65058	4.80442
906801	Breast	GW-2580	Yes	5.66428	5.36723	5.5508	5.48869	5.03273	5.66896	5.42168
906801	Breast	KIN001-270	Yes	5.68972	5.24374	5.38403	5.36841	5.90002	5.49698	5.47864
906801	Breast	KU-55933	Yes	5.49625	4.53773	4.16571	4.42536	4.72878	4.62368	4.49625
906801	Breast	LFM-A13	Yes	5.42029	4.90232	4.87536	4.94919	5.02276	4.87978	4.92588
906801	Breast	MPS-1-IN-1	Yes	5.54564	5.31113	5.00054	4.53325	5.00682	5.41396	5.05314
906801	Breast	NVP-BHG712	Yes	4.43838	4.40866	4.32822	4.43941	4.91965	4.73988	4.56717
906801	Breast	PF-562271	Yes	2.22775	3.17382	2.6044	2.81507	3.06445	2.35787	2.80312
906801	Breast	Trametinib	Yes	-0.750562	0.868813	0.49393	-0.151055	-1.80383	-0.493048	-0.217038
906801	Breast	VX-11e	Yes	4.89165	3.80851	3.8418	4.3098	3.62259	4.3711	3.99076
906812	Breast	GSK429286A	Yes	5.30023	4.52403	4.6149	4.87713	4.78603	4.84591	4.7296
906812	Breast	Linifanib	Yes	2.26072	2.42084	2.35481	2.70115	3.07162	2.41202	2.59209
906812	Breast	Seliciclib	Yes	5.34641	4.30556	3.97914	4.32344	4.49854	3.93878	4.20909
906812	Breast	Selumetinib	Yes	3.70067	3.87995	3.37743	3.78771	3.52552	3.0837	3.53086
906812	Breast	WH-4-023	Yes	4.21265	3.68298	3.36101	3.60067	4.28248	3.29637	3.6447
906826	Breast	AT-7519	Yes	3.97982	1.67328	2.87094	0.478397	0.675552	1.46417	1.43247
906826	Breast	BMS-345541	Yes	5.09283	3.09157	2.94715	3.19715	2.93655	2.49687	2.93386
906826	Breast	CHIR-99021	Yes	3.55876	3.21266	2.43794	3.04038	3.6131	2.64784	2.99039
906826	Breast	CUDC-101	Yes	0.298186	-0.089623	0.554743	-0.831283	-0.557709	-0.0635202	-0.197479
906826	Breast	KIN001-244	Yes	2.50709	3.17707	3.00203	3.16524	3.13429	3.944	3.28453
906826	Breast	MPS-1-IN-1	Yes	4.44101	3.76849	3.57566	4.10928	3.86149	4.23416	3.90982
906826	Breast	NG-25	Yes	2.2143	2.44204	2.07146	2.31865	3.16357	2.72171	2.54349
906826	Breast	PD0325901	Yes	0.751203	-0.412718	-1.04057	-0.669595	0.155143	0.0686178	-0.379825
906826	Breast	PF-4708671	Yes	4.16934	3.91294	3.93896	4.17794	4.30628	3.60726	3.98868
906826	Breast	PI-103	Yes	-0.798755	0.871864	0.963805	-0.235345	0.0460016	1.12651	0.554566
906826	Breast	Refametinib	Yes	1.67613	1.44517	0.234541	1.6901	1.88464	2.48374	1.54764
906826	Breast	SB52334	Yes	4.61731	4.60047	4.4133	3.88126	3.69773	4.60022	4.2386
906826	Breast	VX-11e	Yes	4.12872	3.20705	3.36593	2.97153	3.91051	1.78929	3.04886
906826	Breast	Y-39983	Yes	3.14416	4.33617	4.52129	4.66228	4.24289	4.33167	4.41886
906844	Breast	Axitinib	Yes	1.16385	0.63451	1.65137	1.90195	1.82533	1.87215	1.57706
906844	Breast	CGP-082996	Yes	2.12868	2.27709	2.02953	2.21	2.03053	1.97903	2.10524
906844	Breast	CP466722	Yes	1.83107	2.23753	1.99537	2.30001	2.16126	1.5104	2.04091
906844	Breast	GSK269962A	Yes	2.47014	2.86113	1.53125	1.04449	1.33382	2.34688	1.82352
906844	Breast	KU-55933	Yes	3.53101	3.23164	3.28629	3.4877	3.31687	2.88118	3.24074
906844	Breast	Linsitinib	Yes	1.36606	2.24101	1.9808	1.77571	1.97884	1.32367	1.86
906844	Breast	PD0325901	Yes	-5.70496	-3.9587	-5.43391	-4.60142	-4.95745	-3.75113	-4.54052
906844	Breast	PF-562271	Yes	0.782466	1.6141	0.742852	1.43592	1.50405	0.941469	1.24768
906844	Breast	Refametinib	Yes	-3.06867	-1.65035	-3.30449	-2.1691	-2.51446	-2.68492	-2.46467
906844	Breast	SB52334	Yes	3.74633	3.52651	3.24547	3.02145	2.3276	3.263	3.0768
906844	Breast	Selumetinib	Yes	2.45481	2.54702	-0.587147	1.5663	-0.524789	-2.19312	0.161653
906844	Breast	TPCA-1	Yes	2.4452	2.78421	1.95824	1.66707	0.539822	1.08409	1.60668
906844	Breast	VX-11e	Yes	-2.39865	0.116829	0.0868196	0.556669	-0.388966	-0.163642	0.041542
906844	Breast	WH-4-023	Yes	2.72151	2.40693	2.29339	2.47631	2.3631	2.55825	2.4196
906851	Breast	AT-7519	Yes	1.68659	1.15296	2.37574	1.91907	2.10722	1.5304	1.81708
906851	Breast	HG6-64-1	Yes	0.668381	0.179202	-0.596088	2.28807	0.760745	0.768593	0.680104
906851	Breast	JQ1	Yes	-0.215112	-1.13654	-0.610378	0.44543	-0.227524	0.715438	-0.162715
906851	Breast	NG-25	Yes	1.67406	3.41525	2.47741	2.85997	3.41678	3.32572	3.09902
906851	Breast	NVP-BHG712	Yes	2.83988	4.31962	3.46418	3.86148	4.94374	3.8775	4.0933
906851	Breast	QL-X-138	Yes	1.64194	3.17027	2.13451	0.960934	1.3487	0.486994	1.62028
906851	Breast	SB52334	Yes	2.71565	4.77904	4.43163	4.12622	5.07656	3.85578	4.45385
906851	Breast	TPCA-1	Yes	2.87442	3.99837	3.53837	4.05514	4.99153	4.03065	4.12281
906851	Breast	VX-11e	Yes	5.09261	3.53628	3.79801	3.42878	4.30538	3.7759	3.76887
906862	Breast	Alectinib	Yes	1.35795	3.32543	3.45309	3.57184	2.87628	3.45163	3.33565
906862	Breast	AZD8055	Yes	-1.45924	-0.338239	0.0629768	-0.367597	-0.603322	-0.321416	-0.313519
906862	Breast	BI-2536	Yes	-1.79695	-2.22167	0.287932	-1.27805	-0.210176	-1.50658	-0.985708
906862	Breast	Gefitinib	Yes	1.42069	1.39603	1.39132	1.06931	0.975613	1.20734	1.20792
906862	Breast	GNF-2	Yes	2.3607	2.4298	2.12646	2.39364	2.53472	2.30189	2.3573
906862	Breast	GW-2580	Yes	4.08429	4.71439	4.78585	4.43915	4.66645	4.84236	4.68964
906862	Breast	GW843682X	Yes	-1.75004	-2.25624	-0.760582	-1.6807	0.374443	-2.04432	-1.27348
906862	Breast	JQ1	Yes	-0.524872	-0.578811	1.24914	-0.206796	-0.295979	0.641456	0.161803
906862	Breast	Masitinib	Yes	2.79848	2.82632	2.80148	2.88023	2.78736	2.89542	2.83816
906862	Breast	Nilotinib	Yes	2.80667	2.83134	2.18499	2.57712	2.53658	2.62072	2.55015
906862	Breast	Palbociclib	Yes	1.88187	2.74588	1.80806	2.46536	2.44765	1.36113	2.16562
906862	Breast	Ponatinib	Yes	1.4444	1.13862	1.72546	1.80545	1.83253	1.63773	1.62796
906862	Breast	RO-3306	Yes	1.13728	2.73906	2.73166	2.59022	3.46026	2.88154	2.88055
906862	Breast	SL0101	Yes	4.41643	3.86607	3.94861	4.00063	3.54597	4.22437	3.91713
906862	Breast	ZM447439	Yes	1.35981	3.02347	1.82574	1.91844	1.99368	1.42765	2.0378
907045	Breast	AS601245	Yes	3.30584	3.88975	1.73181	3.46033	4.37855	2.50833	3.19375
907045	Breast	BMS-345541	Yes	4.3657	3.33505	3.56274	3.71479	3.00144	4.71448	3.6657
907045	Breast	Dabrafenib	Yes	3.4492	4.6953	5.12068	4.81756	4.77684	4.78363	4.8388
907045	Breast	FMK	Yes	5.76467	5.74167	5.30255	5.43285	5.07314	5.75606	5.46126
907045	Breast	HG-5-88-01	Yes	5.82696	4.3226	4.0587	4.08609	4.76676	3.86996	4.22082
907045	Breast	Masitinib	Yes	3.12329	3.61957	4.18914	4.80457	3.8024	4.57832	4.1988
907045	Breast	Motesanib	Yes	0.567118	3.61899	3.12048	3.77063	2.66951	2.96417	3.22875
907045	Breast	MPS-1-IN-1	Yes	6.45634	5.61048	5.28004	5.11331	5.39153	5.28571	5.33621
907045	Breast	PF-562271	Yes	4.50916	3.94294	3.84859	3.94001	3.24443	4.03465	3.80212
907045	Breast	PFI-1	Yes	3.69311	4.14252	4.25394	3.53908	3.21546	4.15682	3.86156
907045	Breast	Ponatinib	Yes	2.98272	2.43032	2.06197	2.26365	2.33034	2.74122	2.3655
907045	Breast	SB-505124	Yes	5.83197	4.70899	4.83556	4.85736	4.60133	4.95653	4.79195
907045	Breast	Trametinib	Yes	2.47425	1.71715	1.91844	1.79981	0.198742	2.88465	1.70376
907045	Breast	WZ3105	Yes	-0.160911	0.572692	0.47447	-0.00784222	0.602574	-0.320955	0.264188
907046	Breast	CP724714	Yes	4.13826	4.2178	4.25444	4.13267	3.30074	3.03897	3.78892
907046	Breast	Fedratinib	Yes	1.5139	2.6181	2.32287	2.6475	1.90718	2.68269	2.43567
907046	Breast	FMK	Yes	5.58616	4.96764	5.17737	4.9724	4.97777	5.23613	5.06626
907046	Breast	GW441756	Yes	3.8049	2.4802	3.10347	2.64944	2.64239	2.99954	2.77501
907046	Breast	NG-25	Yes	4.15966	3.33824	2.8293	2.91411	2.21182	3.78474	3.01564
907046	Breast	OSU-03012	Yes	1.865	2.27184	1.72077	2.03433	1.40724	2.25315	1.93746
907046	Breast	SB216763	Yes	4.90958	4.13538	4.54759	4.37555	4.68603	4.65473	4.47986
907047	Breast	Dabrafenib	Yes	3.45486	3.776	3.80947	2.97333	3.33085	3.57925	3.49378
907047	Breast	KU-55933	Yes	4.53498	3.86299	3.6392	3.91672	3.18346	3.64433	3.64934
907047	Breast	Tivozanib	Yes	-0.22011	0.457514	0.494408	0.27369	0.239585	0.451311	0.383302
907047	Breast	Trametinib	Yes	0.398291	-1.56115	-1.58595	-2.27514	-0.875365	-2.13087	-1.6857
907048	Breast	Cabozantinib	Yes	3.46365	1.99158	2.911	2.95445	1.72146	2.32564	2.38082
907048	Breast	CP724714	Yes	4.83445	4.32112	3.24368	4.24891	3.83138	4.02403	3.93382
907048	Breast	Midostaurin	Yes	0.327094	-0.167938	0.378217	0.442246	0.966649	1.02433	0.528701
907048	Breast	Pazopanib	Yes	2.88235	3.18651	3.77517	3.16559	2.38114	3.50116	3.20192
907048	Breast	PF-4708671	Yes	4.01291	3.99968	3.78711	3.89958	4.02555	4.26143	3.99467
907048	Breast	SB52334	Yes	3.28734	4.14031	3.50349	3.7066	4.40302	3.17155	3.78499
908121	Breast	AT-7519	Yes	4.04199	0.490413	1.87809	2.14293	1.29394	1.58349	1.47777
908121	Breast	Axitinib	Yes	2.82464	2.23545	2.33383	1.98944	2.55952	2.19533	2.26271
908121	Breast	BMS-754807	Yes	1.55199	1.07115	2.38526	0.957605	2.681	2.31026	1.88106
908121	Breast	BX-912	Yes	4.97276	3.86264	4.08401	4.5277	4.70363	4.56509	4.34861
908121	Breast	Fedratinib	Yes	3.39673	2.21353	2.8393	3.12842	3.28987	3.61826	3.01788
908122	Breast	OSI-930	Yes	2.34074	3.93506	4.23558	3.88388	3.49133	3.88085	3.88534
908122	Breast	QL-X-138	Yes	-0.813518	0.609376	0.0355652	-0.124561	0.333137	0.387483	0.2482
908122	Breast	QL-XI-92	Yes	3.52774	4.09537	3.95424	2.93938	3.74494	2.91157	3.5291
908122	Breast	QL-XII-47	Yes	0.23306	0.685653	0.490991	0.166321	3.45881	0.40578	1.04151
908122	Breast	TPCA-1	Yes	4.49584	3.11855	3.13914	3.27868	2.75751	2.64809	2.98839
908122	Breast	Trametinib	Yes	0.740011	2.12014	1.58835	2.07942	2.35482	1.84383	1.99731
908123	Breast	Cabozantinib	Yes	3.39477	2.87875	2.63031	2.51535	2.09931	2.5928	2.5433
908123	Breast	CHIR-99021	Yes	3.39764	3.36692	3.10762	3.36558	1.96253	2.84266	2.92906
908123	Breast	CI-1040	Yes	1.48846	2.60692	2.14083	2.38429	2.04101	2.72631	2.37987
908123	Breast	IPA-3	Yes	5.82965	4.86564	3.2488	4.18375	4.29164	2.9423	3.90643
908123	Breast	JNK Inhibitor VIII	Yes	3.57345	4.2543	3.93923	4.01694	3.77873	4.11843	4.02153
908123	Breast	Quizartinib	Yes	1.93259	1.76894	1.71759	1.86668	2.11791	1.99983	1.89419
908123	Breast	SB590885	Yes	3.34696	3.87833	3.72236	3.75809	3.37847	3.64313	3.67608
908123	Breast	ZM447439	Yes	1.64122	1.64679	1.00744	1.24847	0.991929	2.1033	1.39958
908151	Breast	Afatinib	Yes	1.6574	1.42612	1.48737	1.6529	0.748007	1.41129	1.34514
908151	Breast	BI-2536	Yes	-3.03994	-1.86392	-2.02308	-2.44908	-2.87109	-2.79965	-2.40136
908151	Breast	BMS-754807	Yes	0.646665	2.01933	2.11779	0.12436	1.91767	0.718174	1.37947
908151	Breast	BX796	Yes	3.38201	2.50198	3.28159	2.47208	2.43981	2.56174	2.65144
908151	Breast	Dasatinib	Yes	1.65655	1.30739	-0.106518	0.623106	0.108921	0.601605	0.506901
908151	Breast	Enzastaurin	Yes	5.21123	3.26967	4.94456	4.05185	3.03478	4.20587	3.90135
908151	Breast	GSK1904529A	Yes	1.85096	2.17352	2.30399	2.27182	1.76214	2.23794	2.14988
908151	Breast	IPA-3	Yes	4.03027	3.27082	2.78476	2.59766	1.92795	4.2459	2.96542
908151	Breast	MPS-1-IN-1	Yes	2.76858	3.8253	3.34557	3.62966	2.94467	4.01607	3.55225
908151	Breast	NU7441	Yes	3.05264	2.09774	1.3375	2.63417	2.96596	2.12276	2.23163
908151	Breast	NVP-TAE684	Yes	0.709164	1.78227	0.652326	1.15417	0.341787	1.51274	1.08866
908151	Breast	Palbociclib	Yes	2.7116	2.45223	3.25858	3.10373	2.52024	3.00823	2.8686
908151	Breast	PFI-1	Yes	4.63861	2.83983	2.66382	3.55484	2.59765	2.72477	2.87618
908151	Breast	QL-XII-47	Yes	3.50604	0.382219	2.66158	0.666199	0.531576	1.26093	1.1005
908151	Breast	Refametinib	Yes	3.84674	2.67058	3.79849	3.12117	2.86139	2.64837	3.02
908151	Breast	TAK-715	Yes	5.40926	3.92626	4.33269	3.78031	4.10747	4.38846	4.10704
908151	Breast	TPCA-1	Yes	3.40133	3.00437	2.84541	2.67416	2.14835	2.6355	2.66156
908151	Breast	WH-4-023	Yes	0.899259	1.79747	0.842069	2.06717	2.0894	1.97167	1.75356
908151	Breast	WHI-P97	Yes	4.22085	4.17013	4.01812	4.12717	3.91605	3.97396	4.04109
908151	Breast	WZ-1-84	Yes	4.64959	3.55587	3.2755	3.51383	3.26747	3.91363	3.50526
908151	Breast	Y-39983	Yes	3.77457	4.20483	3.6921	3.68132	3.83307	3.82375	3.84701
909256	Breast	Afatinib	Yes	0.0667449	1.5547	-0.0730957	0.50871	1.20422	1.85053	1.00901
909256	Breast	AS601245	Yes	0.013742	1.24592	1.31328	1.39155	1.60283	1.88422	1.48756
909256	Breast	BIX02189	Yes	4.06777	2.73136	2.37413	4.38601	2.85441	2.59522	2.98823
909256	Breast	BX-912	Yes	1.22109	0.969983	1.23314	2.73497	1.57416	0.946172	1.49168
909256	Breast	Dabrafenib	Yes	3.35634	3.01316	4.03738	4.09784	3.66892	3.39254	3.64197
909256	Breast	JNK Inhibitor VIII	Yes	4.17897	3.96625	4.04989	3.94332	3.76912	3.73285	3.89229
909256	Breast	NVP-BHG712	Yes	1.86513	1.78456	2.38764	2.74801	1.83447	2.22695	2.19633
909256	Breast	PHA-665752	Yes	2.73649	2.50268	2.33027	2.56465	2.77827	1.58035	2.35125
909256	Breast	PHA-793887	Yes	0.547441	0.585645	-0.595018	0.559073	-0.702038	-0.173841	-0.065236
909256	Breast	RO-3306	Yes	2.80291	2.99787	2.34188	1.82132	2.69882	3.25679	2.62334
909256	Breast	SB590885	Yes	3.61648	3.48121	3.5951	3.12175	3.73397	3.61548	3.5095
909256	Breast	Selumetinib	Yes	1.85611	3.07813	3.3002	2.77025	2.81407	2.44405	2.88134
909256	Breast	SL0101	Yes	2.60907	3.97629	4.05675	4.12485	3.96622	3.69136	3.9631
909256	Breast	TAK-715	Yes	2.56777	2.29926	2.70969	3.03937	2.50991	2.42189	2.59602
909256	Breast	ZG-10	Yes	0.662329	1.43014	-0.0170652	1.09296	1.39513	1.49068	1.07837
909778	Breast	Alectinib	Yes	3.28876	4.18024	4.50919	3.94328	4.06814	4.25376	4.19092
909778	Breast	Amuvatinib	Yes	1.51941	2.12856	4.2339	4.61655	4.1635	3.28002	3.68451
909778	Breast	AS601245	Yes	4.01254	3.53694	4.17526	3.5247	3.06852	2.59671	3.38043
909778	Breast	FMK	Yes	5.98733	5.48963	5.28427	5.4086	5.22458	5.46129	5.37367
909778	Breast	GW-2580	Yes	6.11762	5.39961	5.42629	5.58867	5.87992	5.38057	5.53501
909778	Breast	GW441756	Yes	2.55543	2.83539	2.62644	3.57948	3.6296	2.57375	3.04893
909778	Breast	HG-5-113-01	Yes	4.32807	3.34194	4.16513	2.42831	3.24645	3.53399	3.34317
909778	Breast	JNK-9L	Yes	2.05589	1.0146	0.962794	0.322626	0.112502	0.19733	0.52197
909778	Breast	Omipalisib	Yes	-4.40351	-4.25651	-3.2564	-2.92483	-3.62809	-3.07165	-3.42749
909778	Breast	Pelitinib	Yes	-1.79332	1.6147	0.185928	0.581821	1.04383	1.0877	0.902793
909778	Breast	PI-103	Yes	0.400145	0.0314153	0.872401	0.575639	0.368774	0.846421	0.53893
909778	Breast	Pictilisib	Yes	2.31446	1.31327	1.22819	2.78404	0.0303267	0.987382	1.26864
909778	Breast	VX-702	Yes	4.12698	3.93608	3.97206	3.68934	3.58931	3.71079	3.77952
909778	Breast	ZM447439	Yes	3.29022	3.73422	4.33169	3.82023	4.27273	4.12345	4.05646
909907	Breast	SL0101	Yes	6.32691	5.18059	5.53728	5.25889	5.23223	5.34498	5.31079
910704	Breast	Fedratinib	Yes	4.54518	2.60967	3.20886	3.10844	4.04391	2.64596	3.12337
910704	Breast	GSK650394	Yes	3.7665	2.9269	0.537177	2.023	2.58461	2.38386	2.09111
910704	Breast	LFM-A13	Yes	5.45899	4.26023	3.88271	4.65907	4.87139	4.29534	4.39375
910704	Breast	MK-2206	Yes	-0.971563	0.526713	-0.267788	0.800556	1.61204	0.247324	0.583769
910704	Breast	NU7441	Yes	1.57005	1.93981	1.26902	1.94404	2.31552	2.27146	1.94797
910704	Breast	NVP-BHG712	Yes	4.04638	3.70999	4.16568	3.6969	3.69783	3.60088	3.77425
910704	Breast	TPCA-1	Yes	5.33544	3.06681	4.27189	4.12459	2.53169	3.7338	3.54576
910704	Breast	XMD14-99	Yes	5.08631	4.5403	4.47977	4.25359	4.47125	4.66327	4.48164
910852	Breast	Afatinib	Yes	1.33139	1.14864	0.676688	0.367893	0.677287	1.19552	0.813206
910852	Breast	Alectinib	Yes	1.9742	3.44909	3.50777	3.28124	3.74237	3.65479	3.52705
910852	Breast	Doramapimod	Yes	4.74115	3.99508	3.95485	4.45146	4.18205	4.11138	4.13896
910852	Breast	Fedratinib	Yes	1.90093	1.74438	1.89388	2.11598	2.13646	2.04457	1.98705
910852	Breast	GSK1904529A	Yes	2.43567	2.19645	2.30399	2.27473	2.2578	2.23845	2.25428
910852	Breast	GSK429286A	Yes	5.28436	4.56667	4.85031	5.07629	4.90452	4.51452	4.78246
910852	Breast	GW441756	Yes	3.6845	2.74941	2.39351	2.87188	3.00554	2.7398	2.75203
910852	Breast	Pelitinib	Yes	-1.72847	0.734535	-0.291778	-0.0881611	0.960437	0.761101	0.415227
910852	Breast	XMD13-2	Yes	2.82983	3.32197	3.46947	3.29296	3.07512	3.43858	3.31962
910910	Breast	BIX02189	Yes	5.63447	4.97712	4.83093	5.12696	5.42013	4.51014	4.97306
910910	Breast	GSK690693	Yes	3.51143	4.10534	4.88012	2.96647	4.35405	4.56527	4.17425
910910	Breast	KIN001-270	Yes	5.26519	4.84219	4.56891	5.14703	5.15313	5.06044	4.95434
910910	Breast	Tivozanib	Yes	0.00819992	0.876244	1.63823	1.46589	0.890541	0.834341	1.14105
910927	Breast	AZD7762	Yes	-0.583224	-2.28044	-0.563709	-0.806742	-1.18759	0.318194	-0.904057
910927	Breast	Gefitinib	Yes	0.595923	1.99593	1.14946	0.794995	0.135178	1.41193	1.0975
910927	Breast	KIN001-266	Yes	4.38792	4.75902	4.11975	3.5046	4.22918	3.0083	3.92417
910927	Breast	Masitinib	Yes	4.26282	4.21619	3.74923	3.81333	4.13232	3.39513	3.86124
910927	Breast	Midostaurin	Yes	-2.30819	-0.0745376	-0.840711	-0.609657	-1.77284	-1.00853	-0.861255
910927	Breast	QL-X-138	Yes	2.33895	2.56736	2.67423	2.58773	2.4919	2.28519	2.52128
910927	Breast	SB590885	Yes	3.73217	3.69901	3.21038	3.34607	2.74049	2.84956	3.1691
910927	Breast	Y-39983	Yes	5.11887	4.72764	4.65833	4.33746	3.99062	4.14912	4.37263
910948	Breast	A-770041	Yes	4.26736	3.95992	3.27295	3.75847	3.3502	3.67463	3.60324
910948	Breast	AS601245	Yes	4.26425	3.42995	3.42584	4.09428	4.14663	3.78554	3.77645
910948	Breast	CGP-60474	Yes	1.25976	-0.407747	1.12154	-0.57914	-0.212546	0.111054	0.00663185
910948	Breast	CI-1040	Yes	2.67699	4.03292	2.81643	3.09683	3.36105	2.32491	3.12643
910948	Breast	GSK650394	Yes	5.41337	5.01626	4.95526	4.65636	5.31813	4.78677	4.94656
910948	Breast	GW-2580	Yes	5.5544	4.84719	4.96425	5.43691	4.79715	5.20526	5.05015
910948	Breast	HG-5-113-01	Yes	0.735349	1.97359	3.22483	2.00026	2.45099	1.92877	2.31569
910948	Breast	JW-7-24-1	Yes	2.16771	1.7677	2.00233	2.58461	2.37596	1.46372	2.03887
910948	Breast	KU-55933	Yes	4.32128	4.05732	4.41279	4.11377	4.20529	3.82546	4.12293
910948	Breast	Midostaurin	Yes	1.976	0.119609	1.57822	0.586882	1.12772	0.885835	0.859652
910948	Breast	Motesanib	Yes	1.85682	2.82668	2.22561	2.69957	2.99737	2.12668	2.57518
910948	Breast	OSI-027	Yes	2.17887	1.37211	1.26121	2.26569	1.3477	1.67797	1.58494
910948	Breast	PD173074	Yes	-1.24864	1.97684	3.00647	2.56686	2.42123	1.83343	2.36097
910948	Breast	XMD13-2	Yes	4.32414	3.85455	2.99036	4.22415	2.41786	4.23292	3.54397
910948	Breast	XMD8-92	Yes	2.06578	3.64475	2.60663	3.44732	3.46933	3.56969	3.34754
910948	Breast	ZG-10	Yes	0.230715	1.52986	1.55371	2.21	1.17097	1.95092	1.68309
924106	Breast	A-770041	Yes	4.0036	2.52101	2.97067	3.41923	2.95556	2.19256	2.81181
924106	Breast	AS601245	Yes	4.34631	2.91432	1.73188	2.39961	2.43269	2.38572	2.37285
924106	Breast	BIX02189	Yes	4.55428	4.49707	3.96879	4.45799	4.31492	4.47752	4.34326
924106	Breast	CUDC-101	Yes	-1.7585	-1.12875	-0.0253449	-1.16051	-1.28204	-0.75564	-0.870458
924106	Breast	GNF-2	Yes	2.55828	2.70018	2.56883	2.62337	2.84465	2.33883	2.61517
924106	Breast	HG6-64-1	Yes	2.82944	2.0458	1.20184	2.28409	2.87857	1.58321	1.9987
924106	Breast	Lapatinib	Yes	3.07381	2.63997	2.96914	2.71525	2.84604	2.19959	2.674
924106	Breast	Linsitinib	Yes	3.32067	3.15691	2.21754	3.0295	2.98785	2.79183	2.83673
924106	Breast	Sunitinib	Yes	4.46011	3.12091	3.43467	3.42748	3.89713	2.58781	3.2936
924106	Breast	Y-39983	Yes	3.72674	4.44907	4.29227	4.6071	3.88937	4.55308	4.35818
924240	Breast	CP466722	Yes	5.6567	4.84781	4.7285	4.52048	4.93729	4.6278	4.73238
924240	Breast	Dabrafenib	Yes	5.01054	4.61446	5.28447	4.6263	4.34638	5.17506	4.80934
924240	Breast	FMK	Yes	6.54347	5.61939	5.92092	5.57058	6.47139	6.18927	5.95431
924240	Breast	HG6-64-1	Yes	1.91439	1.3849	3.91382	3.85107	0.00289969	3.31639	2.49382
924240	Breast	JNK Inhibitor VIII	Yes	4.69795	5.04996	4.12718	4.33427	4.51926	5.2336	4.65285
924240	Breast	KIN001-244	Yes	3.90325	5.07062	4.97438	5.22943	5.86505	5.28613	5.28512
924240	Breast	NPK76-II-72-1	Yes	5.28346	5.10803	5.13788	5.10117	5.40953	5.38735	5.2288
924240	Breast	PF-562271	Yes	3.20734	3.05162	4.06716	2.59518	2.54524	3.70261	3.19236
924240	Breast	SB590885	Yes	5.15717	4.53215	4.56778	4.36651	4.83631	4.97663	4.65588
924240	Breast	XMD14-99	Yes	5.76687	5.21947	5.2511	5.33517	5.79762	5.40301	5.40127
925338	Breast	(5Z)-7-Oxozeaenol	Yes	1.58781	1.26322	1.74784	0.802818	1.11041	1.35727	1.25631
925338	Breast	BAY-61-3606	Yes	4.84038	3.19873	3.19874	3.21023	2.21907	2.40723	2.8468
925338	Breast	BX796	Yes	0.440382	1.61395	1.75313	1.64454	2.08193	1.70653	1.76002
925338	Breast	BX-912	Yes	2.79584	4.18131	3.68603	4.2338	4.4071	4.18446	4.13854
925338	Breast	FMK	Yes	5.73441	5.02292	5.3706	5.25802	5.33559	5.38366	5.27416
925338	Breast	I-BET-762	Yes	4.89914	4.75986	5.0437	5.14451	4.87624	4.63106	4.89107
925338	Breast	IPA-3	Yes	5.44975	4.4985	5.00462	5.08435	4.45126	5.275	4.86275
925338	Breast	NPK76-II-72-1	Yes	3.22304	4.04565	4.44111	4.04472	5.02324	4.00403	4.31175
925338	Breast	PD0325901	Yes	1.0592	-0.0426638	-0.0782254	-0.67861	-0.25988	0.324781	-0.14692
925338	Breast	PF-562271	Yes	3.63944	2.17696	2.62968	2.31918	2.71653	2.08363	2.3852
925338	Breast	QL-XI-92	Yes	5.05302	4.60623	4.70663	4.60989	4.87458	4.65113	4.68969
925338	Breast	Trametinib	Yes	2.68198	-0.136685	1.25608	0.371944	-0.881267	0.840781	0.290171
925338	Breast	XMD13-2	Yes	4.51058	4.47727	4.56384	4.07883	4.71856	4.49216	4.46613
925338	Breast	Y-39983	Yes	4.92685	4.86386	5.12668	4.99494	5.50897	5.04222	5.10733
946359	Breast	BMS-754807	Yes	3.19099	3.29793	3.35798	1.42109	2.78457	3.42993	2.8583
946359	Breast	Dabrafenib	Yes	3.65275	4.58509	4.84775	4.66713	4.80383	4.43651	4.66806
946359	Breast	HG6-64-1	Yes	2.73767	3.32029	3.55018	2.97097	3.22023	3.27133	3.2666
946359	Breast	I-BET-762	Yes	4.66148	3.03638	3.5872	4.2164	4.63192	3.27033	3.74845
946359	Breast	IPA-3	Yes	2.15224	5.3377	4.58844	4.48398	4.98163	4.53684	4.78572
946359	Breast	Omipalisib	Yes	-5.01855	-4.55835	-3.04321	-4.59258	-3.46242	-4.40044	-4.0114
946359	Breast	PF-4708671	Yes	2.94146	4.16051	3.27473	3.92699	3.67846	3.6042	3.72898
946359	Breast	PLX-4720	Yes	5.25771	4.76772	4.18077	4.66785	4.49156	4.69638	4.56086
946359	Breast	Ruxolitinib	Yes	4.64228	4.36084	4.62434	4.2677	3.85187	4.13412	4.24777
946359	Breast	TAK-715	Yes	3.37453	3.891	3.1425	3.98909	3.91193	3.95587	3.77808
946359	Breast	WZ3105	Yes	-0.836517	-0.811081	-1.12707	-0.684164	-1.13569	-1.54566	-1.06073
946382	Breast	Alectinib	Yes	2.59052	4.04114	3.99793	3.87767	3.76779	3.95943	3.92879
946382	Breast	GSK1070916	Yes	2.36635	3.25163	2.7459	3.0407	3.13209	2.62316	2.9587
946382	Breast	NG-25	Yes	3.6115	3.57686	3.21869	3.72473	3.47001	3.38386	3.47483
946382	Breast	Omipalisib	Yes	-2.72756	-3.34825	-2.76438	-2.76373	-3.21566	-2.74322	-2.96705
946382	Breast	OSI-027	Yes	1.42261	0.871719	1.3638	0.618785	0.752128	0.73875	0.869037
946382	Breast	OSI-930	Yes	3.86929	4.42575	4.75266	4.13125	3.73628	4.16665	4.24252
946382	Breast	QL-X-138	Yes	1.41111	2.47959	1.65609	0.351531	1.93284	0.581199	1.40025
946382	Breast	QL-XI-92	Yes	4.24501	4.90843	4.14117	3.83221	4.53341	3.98934	4.28091
946382	Breast	Ruxolitinib	Yes	4.77125	4.23608	4.34327	4.09997	4.40871	4.15376	4.24836
949093	Breast	AT-7519	Yes	3.81182	4.41162	4.18537	5.08566	4.00862	3.92141	4.32254
949093	Breast	FMK	Yes	7.64995	6.49849	6.27258	6.02462	6.86646	6.4427	6.42097
949093	Breast	GSK1070916	Yes	5.44108	4.98738	4.9248	4.13839	5.19754	5.0938	4.86838
949093	Breast	JW-7-24-1	Yes	2.43836	3.49037	2.23048	4.24273	4.16871	3.90435	3.60733
949093	Breast	NVP-BHG712	Yes	6.88422	5.59456	5.53711	5.31423	5.04838	5.76934	5.45273
1240172	Breast	BMS-345541	Yes	5.42762	4.53824	4.44596	4.53972	5.03077	4.63164	4.63727
1240172	Breast	Bosutinib	Yes	2.39276	3.49452	2.4806	2.70735	3.4577	3.11644	3.05133
1240172	Breast	FR-180204	Yes	6.02617	5.43475	5.19946	5.28872	5.95533	5.93788	5.56323
1240172	Breast	GSK1904529A	Yes	0.307983	2.44662	2.30399	2.34558	2.49669	2.23845	2.36627
1240172	Breast	NG-25	Yes	3.55431	4.55718	3.90185	4.55301	4.20788	4.27077	4.29814
1240172	Breast	PHA-793887	Yes	4.84157	4.7769	4.57594	4.55286	4.54408	4.7453	4.63902
1240172	Breast	Pictilisib	Yes	0.762204	0.807669	1.99472	2.44962	0.279012	-0.260903	1.05402
1240172	Breast	SB-505124	Yes	3.99277	4.58719	4.34477	4.41812	3.83391	4.68916	4.37463
1240172	Breast	VX-11e	Yes	4.90585	4.40356	4.05016	4.28278	3.93045	4.16474	4.16634
1240172	Breast	WHI-P97	Yes	4.73306	5.02189	4.48778	4.67166	4.37145	4.85013	4.68058
1290798	Breast	Afatinib	Yes	-3.34453	-1.0427	1.23316	-0.972212	0.753861	1.26136	0.246694
1290798	Breast	GSK1904529A	Yes	0.64904	2.05113	2.30399	2.30573	1.96596	2.23845	2.17305
1290798	Breast	GSK650394	Yes	-0.04494	2.62848	0.684505	4.21286	1.68107	2.33094	2.30757
1290798	Breast	JNK-9L	Yes	-2.63471	-0.308121	-1.12726	-0.46634	-0.544556	-0.51043	-0.591342
1290798	Breast	KIN001-270	Yes	5.34418	5.04426	4.65377	4.8357	4.87837	4.8861	4.85964
1290798	Breast	KU-55933	Yes	4.11479	4.41771	3.47582	4.4224	3.83506	3.51527	3.93325
1290798	Breast	LFM-A13	Yes	3.60916	4.53026	4.06195	4.55612	4.56264	4.30168	4.40253
1290798	Breast	Masitinib	Yes	5.58605	4.15944	3.66349	3.63147	4.51003	4.70366	4.13362
1290798	Breast	NPK76-II-72-1	Yes	3.03001	3.81881	4.0913	4.42792	3.43191	4.49096	4.05218
1290798	Breast	PHA-793887	Yes	5.12703	4.2671	3.72513	4.31472	4.79409	4.76148	4.3725
1290798	Breast	Quizartinib	Yes	2.59789	2.57399	2.31277	2.63571	2.38982	2.28971	2.4404
1290798	Breast	Ruxolitinib	Yes	4.01038	4.23014	4.11816	4.33586	4.20778	4.06105	4.1906
1290798	Breast	SL0101	Yes	4.64739	4.70757	4.30596	4.35359	4.79235	4.53482	4.53886
1290798	Breast	VX-702	Yes	3.32818	3.16019	3.36895	3.47662	3.53464	3.03597	3.31527
1290798	Breast	WZ3105	Yes	2.86925	1.18242	0.524113	-0.123327	2.49074	1.83806	1.1824
1290798	Breast	XMD13-2	Yes	4.87685	4.52547	4.20715	4.19838	4.61309	4.6389	4.4366
1290905	Breast	Amuvatinib	Yes	4.17801	4.91062	4.28911	3.5671	4.35574	4.25439	4.27539
1290905	Breast	Axitinib	Yes	2.90983	2.95771	3.19447	3.37464	2.66063	2.79311	2.99611
1290905	Breast	BIX02189	Yes	5.31798	4.95565	4.54602	5.36636	5.18153	5.14678	5.03927
1290905	Breast	BX-912	Yes	4.39334	4.41583	4.43164	5.19474	3.96838	4.50361	4.50284
1290905	Breast	Enzastaurin	Yes	4.38025	5.2884	3.57192	3.45554	4.82882	4.08707	4.24635
1290905	Breast	KU-55933	Yes	4.15724	4.46162	4.50898	4.35285	4.70192	3.997	4.40447
1290905	Breast	Linifanib	Yes	2.595	2.79202	2.74215	3.01137	2.5402	2.58554	2.73426
1290905	Breast	Masitinib	Yes	3.63545	4.73273	4.39623	4.43508	4.38175	4.21046	4.43125
1290905	Breast	MK-2206	Yes	3.1512	3.38541	2.34137	2.96706	1.161	1.84588	2.34015
1290905	Breast	Nilotinib	Yes	3.75099	4.12581	3.54463	3.77401	2.67662	3.12939	3.45009
1290905	Breast	NU7441	Yes	2.59735	3.62749	3.24711	2.59234	3.67436	2.85034	3.19833
1290905	Breast	Pelitinib	Yes	2.79607	2.96171	3.50154	2.93023	3.17774	3.36365	3.18698
1290905	Breast	SB590885	Yes	4.56274	4.65136	4.22927	4.66578	4.38158	4.38663	4.46292
1290905	Breast	ZM447439	Yes	4.31114	4.16093	3.89151	3.84742	3.91727	2.93494	3.75042
1290906	Breast	AT-7519	Yes	-0.670454	-0.248102	2.10327	1.29065	-0.905821	0.602811	0.568563
1290906	Breast	AZD8055	Yes	2.29368	0.669974	0.972142	1.55056	0.801727	0.540556	0.906992
1290906	Breast	BMS-754807	Yes	2.85841	2.57946	3.61567	1.03726	0.753482	3.42925	2.28302
1290906	Breast	Dactolisib	Yes	-1.63304	-0.978306	-0.547471	-0.455193	-0.309844	-0.719347	-0.602032
1290906	Breast	HG-5-88-01	Yes	5.61514	4.17838	4.36945	4.49441	4.42831	4.50965	4.39604
1290906	Breast	I-BET-762	Yes	3.0768	3.0596	3.76756	2.07255	3.34295	2.63116	2.97476
1290906	Breast	NPK76-II-72-1	Yes	3.25249	3.26241	4.4913	2.71705	4.18016	3.57326	3.64484
1290906	Breast	Pazopanib	Yes	1.95831	3.65857	3.64874	1.92689	3.8173	4.1321	3.43672
1290906	Breast	Pictilisib	Yes	0.944726	1.31326	2.0658	2.87008	2.10003	1.98871	2.06758
1290906	Breast	SB-505124	Yes	4.67626	4.5811	4.54168	4.7181	4.86074	4.67605	4.67553
1290906	Breast	VX-11e	Yes	3.61155	3.71039	3.53415	3.64432	2.24311	3.51744	3.32988
1290906	Breast	XMD8-92	Yes	5.08767	4.266	4.68145	4.20138	3.14357	4.0764	4.07376
1290922	Breast	JNK Inhibitor VIII	Yes	5.47019	4.59592	4.71452	4.76536	5.04011	4.53474	4.73013
1290922	Breast	Linsitinib	Yes	0.772633	2.607	3.16248	2.55804	2.49852	2.84742	2.73469
1290922	Breast	NPK76-II-72-1	Yes	4.29995	4.11656	4.2521	4.28531	4.40233	4.77538	4.36634
1290922	Breast	OSU-03012	Yes	1.88576	2.53489	2.4378	2.97853	2.34078	2.71211	2.60082
1290922	Breast	PF-562271	Yes	2.20872	2.41189	2.7517	2.54812	2.25534	2.09354	2.41212
1290922	Breast	QL-XI-92	Yes	4.78962	4.98735	4.63024	4.84177	4.88159	4.96869	4.86193
1290922	Breast	Selumetinib	Yes	1.37724	3.73512	3.03042	2.05116	2.07669	3.21561	2.8218
1298157	Breast	AT-7519	Yes	2.78934	2.76773	2.28703	1.58706	3.0339	2.1031	2.35576
1298157	Breast	Axitinib	Yes	1.13845	1.94459	2.21921	1.77138	1.28107	2.39632	1.92251
1298157	Breast	CI-1040	Yes	2.09917	1.81162	2.47114	2.02317	2.08233	2.07848	2.09335
1298157	Breast	CUDC-101	Yes	0.874477	0.508407	0.864253	0.603081	0.662799	0.348204	0.597349
1298157	Breast	Gefitinib	Yes	0.223566	1.38932	1.36843	0.820247	1.30984	1.12949	1.20347
1298157	Breast	GSK690693	Yes	3.84747	4.19122	4.65153	4.05838	3.90341	3.75399	4.11171
1298157	Breast	KIN001-260	Yes	5.62048	4.97358	5.20927	5.05557	4.88522	5.1166	5.04805
1298157	Breast	LFM-A13	Yes	4.72715	4.56687	4.50132	4.29488	4.30944	4.45287	4.42508
1298157	Breast	Linifanib	Yes	2.79519	2.50018	2.1894	2.57355	2.5912	2.75776	2.52242
1298157	Breast	Pazopanib	Yes	2.12466	3.06124	2.9615	3.20051	3.4923	2.41933	3.02697
1298157	Breast	PFI-1	Yes	2.41214	3.12763	2.62719	2.52624	2.33924	2.7084	2.66574
1298157	Breast	XMD13-2	Yes	4.78722	3.93024	4.73271	4.10789	4.40861	3.49359	4.13461
1303900	Breast	AZD8055	Yes	-2.06576	-0.05509	1.19223	0.923641	-0.441723	0.0818219	0.340176
1303900	Breast	GW441756	Yes	3.51933	2.64115	2.78511	2.55688	3.25663	2.84635	2.81722
1303900	Breast	Imatinib	Yes	2.68433	3.08835	3.00633	2.78587	2.82618	3.05431	2.95221
1303900	Breast	Pelitinib	Yes	1.66613	2.56016	1.6147	0.548436	1.15319	2.12338	1.59997
1303900	Breast	PHA-665752	Yes	3.05173	2.72452	3.5019	2.80603	2.64994	2.9372	2.92392
1303900	Breast	Ponatinib	Yes	2.14886	2.09679	2.1019	2.45482	0.468457	1.37192	1.69878
1303900	Breast	SB216763	Yes	4.7334	4.36065	4.46793	4.38625	4.67634	4.4911	4.47645
1330941	Breast	Afatinib	Yes	-1.49685	-1.60436	0.71562	1.29712	-1.44106	1.45833	0.0851298
1330941	Breast	Amuvatinib	Yes	4.30749	3.99913	3.65734	4.59111	4.60714	3.64946	4.10083
1330941	Breast	AZD7762	Yes	1.43232	2.6467	1.76828	0.302487	1.08809	0.882984	1.33771
1330941	Breast	BMS-754807	Yes	1.53262	3.01812	1.70296	1.54319	0.123546	0.937297	1.46502
1330941	Breast	BX796	Yes	4.34334	3.10486	3.54297	2.15079	3.48036	2.20087	2.89597
1330941	Breast	GSK650394	Yes	4.14163	3.55729	4.18939	4.18138	3.86496	3.43061	3.84473
1330941	Breast	GSK690693	Yes	4.10509	2.50402	3.255	4.45755	3.34911	4.10446	3.53403
1330941	Breast	I-BET-762	Yes	2.79421	3.22944	4.35691	4.56589	4.02771	4.76087	4.18816
1330941	Breast	JQ1	Yes	-1.42359	-0.814077	-0.232973	2.15139	0.0376776	-0.37127	0.154149
1330941	Breast	Masitinib	Yes	4.38773	3.8041	3.78514	4.34543	4.08691	4.21205	4.04673
1330941	Breast	MPS-1-IN-1	Yes	5.46949	5.12934	4.96033	4.61396	5.28576	5.08145	5.01417
1330941	Breast	Nilotinib	Yes	3.78165	3.57031	3.24294	3.74805	4.03438	3.09414	3.53796
1330941	Breast	Pazopanib	Yes	3.32089	3.43374	3.26941	4.17675	3.82539	2.92157	3.52537
1330941	Breast	Selumetinib	Yes	2.99943	3.75257	3.89117	3.29583	0.395176	3.33507	2.93396
1330941	Breast	Tivozanib	Yes	1.02615	1.09423	1.33477	0.926307	1.05952	0.553071	0.993578
1330941	Breast	WZ3105	Yes	-0.458347	0.570619	1.59523	0.179104	0.674882	-0.505188	0.502929
683667	Central nervous system	Amuvatinib	Yes	3.46944	3.22377	3.07216	4.33422	4.10315	3.96916	3.74049
683667	Central nervous system	BMS-754807	Yes	0.523585	2.24412	0.620058	0.528355	1.28523	1.03413	1.14238
683667	Central nervous system	BX-912	Yes	3.42867	3.38303	2.22193	2.41314	1.77787	3.03343	2.56588
683667	Central nervous system	IPA-3	Yes	5.55668	4.01106	4.97286	3.65512	2.682	4.47735	3.95968
683667	Central nervous system	KIN001-260	Yes	4.7785	4.7695	4.08241	4.77031	4.41798	4.68249	4.54454
683667	Central nervous system	MPS-1-IN-1	Yes	3.49727	3.50118	4.76206	3.08121	4.72594	4.52942	4.11996
683667	Central nervous system	PHA-793887	Yes	0.437111	2.0669	-0.100762	2.55662	0.556095	2.7703	1.56983
683667	Central nervous system	QL-XII-47	Yes	1.68531	2.02786	3.29882	1.19196	-0.185037	0.717048	1.41013
683667	Central nervous system	Refametinib	Yes	3.80214	3.13208	2.28695	2.51794	-0.00537346	2.41896	2.07011
683667	Central nervous system	Y-39983	Yes	3.30025	4.92063	4.22057	4.31541	4.2463	4.71528	4.48364
687561	Central nervous system	BMS-754807	Yes	1.29257	1.21744	1.28959	1.30103	-1.20248	0.84108	0.689331
687561	Central nervous system	BX-912	Yes	1.90008	2.25521	2.0427	2.37502	3.61378	2.97197	2.65173
687561	Central nervous system	KIN001-260	Yes	5.04431	4.9277	4.50861	4.05583	4.05898	4.62613	4.43545
687561	Central nervous system	QL-X-138	Yes	2.03777	2.38068	1.8456	2.73222	1.80321	2.34423	2.22119
687561	Central nervous system	QL-XII-47	Yes	2.72086	2.19863	2.11408	2.03064	1.28293	1.93913	1.91308
687561	Central nervous system	RO-3306	Yes	0.191016	3.11178	3.19304	3.32794	2.30534	3.08818	3.00526
687561	Central nervous system	TAK-715	Yes	5.52558	4.58217	4.81798	4.11723	3.18383	4.5954	4.25932
687562	Central nervous system	(5Z)-7-Oxozeaenol	Yes	0.548685	-0.130965	0.801582	0.707517	0.900978	-0.35728	0.384366
687562	Central nervous system	BMS-509744	Yes	2.83418	2.26703	2.12894	2.11087	2.53206	2.13162	2.23411
687562	Central nervous system	CHIR-99021	Yes	2.44741	2.78916	2.72842	2.48219	2.38678	2.48611	2.57453
687562	Central nervous system	CP724714	Yes	3.68082	3.93177	3.65632	4.05382	3.64137	3.54463	3.76558
687562	Central nervous system	Crizotinib	Yes	2.9919	1.58546	2.18782	0.848666	2.08481	1.50674	1.6427
687562	Central nervous system	Dactolisib	Yes	-3.19559	-3.1118	-3.04965	-2.80007	-2.23014	-1.81215	-2.60076
687562	Central nervous system	IPA-3	Yes	3.63474	2.47222	2.62056	2.33291	2.19301	2.30957	2.38565
687562	Central nervous system	JNK Inhibitor VIII	Yes	4.59711	3.97257	3.82252	4.03807	3.5552	3.8228	3.84223
687562	Central nervous system	Linifanib	Yes	1.62429	2.02762	1.96044	2.37524	2.03214	1.9733	2.07375
687562	Central nervous system	NVP-BHG712	Yes	3.29651	3.38448	2.49516	3.78521	2.93571	2.10896	2.9419
687562	Central nervous system	Omipalisib	Yes	-4.30404	-2.76096	-3.442	-3.36166	-4.10118	-3.89925	-3.51301
687562	Central nervous system	Quizartinib	Yes	2.15459	1.80131	2.12778	1.67878	1.72229	2.20725	1.90748
687562	Central nervous system	Saracatinib	Yes	2.68246	2.16982	1.5104	1.84191	2.07066	1.65108	1.84877
687562	Central nervous system	SB216763	Yes	2.76184	3.5977	3.50191	3.2776	3.99816	3.63729	3.60253
687562	Central nervous system	TPCA-1	Yes	2.95155	3.12031	2.55465	3.0644	2.12518	3.07575	2.78806
687562	Central nervous system	VX-702	Yes	2.9989	2.7132	2.61327	2.46324	2.36705	2.58448	2.54825
687562	Central nervous system	Y-39983	Yes	3.73172	3.59336	3.11434	4.25332	2.66879	2.63264	3.25249
687563	Central nervous system	Alectinib	Yes	4.11719	3.20811	3.85496	3.5884	3.90672	3.58235	3.62811
687563	Central nervous system	BX796	Yes	1.11392	1.48432	0.777431	1.15141	0.700111	1.20077	1.06281
687563	Central nervous system	Doramapimod	Yes	4.65845	4.02614	3.72938	3.68745	3.33117	3.51717	3.65826
687563	Central nervous system	KIN001-266	Yes	2.75353	3.21167	3.36423	3.00652	2.64176	2.86627	3.01809
687563	Central nervous system	PF-4708671	Yes	2.89769	3.39725	2.91544	2.9823	3.46716	3.26593	3.20562
687563	Central nervous system	PLX-4720	Yes	4.80548	3.91619	2.96047	2.82728	4.08239	3.186	3.39447
687563	Central nervous system	VX-11e	Yes	4.13837	3.3303	2.99234	2.41096	3.41789	2.48468	2.92723
687563	Central nervous system	XMD13-2	Yes	3.13365	3.04039	3.61442	3.23223	3.02533	3.17394	3.21726
687568	Central nervous system	(5Z)-7-Oxozeaenol	Yes	1.02828	0.826599	0.599039	-0.31069	0.556212	0.298256	0.393884
687568	Central nervous system	BI-2536	Yes	-1.75053	-3.12575	-2.92907	-3.00894	-1.90486	-3.10521	-2.81477
687568	Central nervous system	CHIR-99021	Yes	3.71545	2.65958	2.21466	2.78976	1.83326	2.50024	2.3995
687568	Central nervous system	Enzastaurin	Yes	5.70391	3.27661	2.87581	2.98802	1.88025	3.66598	2.93734
687568	Central nervous system	Fedratinib	Yes	3.08713	1.6599	2.66197	2.08966	2.36608	2.38583	2.23269
687568	Central nervous system	Gefitinib	Yes	1.96699	0.973206	1.35707	1.18204	1.45656	1.46691	1.28716
687568	Central nervous system	GW843682X	Yes	-3.72145	-3.66062	-3.03126	-3.55906	-1.13859	-3.646	-3.00711
687568	Central nervous system	JNK Inhibitor VIII	Yes	4.49298	4.09791	4.14939	3.98091	3.93963	3.83408	4.00038
687568	Central nervous system	JQ1	Yes	0.524959	-0.382032	-0.650734	-1.03775	0.899946	-0.522095	-0.338532
687568	Central nervous system	KIN001-244	Yes	3.56447	3.11181	2.84901	2.99009	2.36975	2.81882	2.8279
687568	Central nervous system	Linifanib	Yes	2.98968	2.31164	2.44752	2.48848	2.11977	2.27562	2.3286
687568	Central nervous system	NVP-TAE684	Yes	-1.10341	-0.493779	-0.899436	0.613592	0.717653	0.387856	0.0651772
687568	Central nervous system	Pelitinib	Yes	2.19764	2.02948	2.19524	2.20895	3.15052	1.92776	2.30239
687568	Central nervous system	PFI-1	Yes	4.80234	2.30115	2.6256	1.63521	1.63887	2.30348	2.10086
687568	Central nervous system	Pictilisib	Yes	1.99114	0.551656	1.31433	0.757966	0.849208	1.05211	0.905054
687568	Central nervous system	QL-X-138	Yes	1.71621	2.43795	1.25121	1.40887	3.18893	1.01523	1.86044
687568	Central nervous system	QL-XII-47	Yes	1.07724	0.791512	1.41193	0.728537	0.652093	1.07598	0.93201
687568	Central nervous system	TAK-715	Yes	4.82323	4.21083	4.07198	3.69283	4.10366	3.73354	3.96257
687568	Central nervous system	WH-4-023	Yes	-0.495111	1.50231	-1.5234	2.36795	2.57686	-0.0246915	0.979805
687586	Central nervous system	GSK690693	Yes	4.02597	4.49185	3.64038	4.14144	4.03946	3.63198	3.98902
687586	Central nervous system	I-BET-762	Yes	5.07187	4.09047	4.39592	4.23253	3.49325	4.64112	4.17066
687586	Central nervous system	MPS-1-IN-1	Yes	4.613	4.44704	4.92772	4.60016	4.84027	4.79247	4.72153
687586	Central nervous system	PF-4708671	Yes	3.82297	3.71911	3.15644	3.43797	4.13338	3.56233	3.60184
687586	Central nervous system	PI-103	Yes	3.29256	2.09984	1.26195	2.01731	4.28223	1.79942	2.29215
687586	Central nervous system	Pictilisib	Yes	0.38638	1.22773	0.964063	1.02815	0.791913	0.844585	0.971288
687586	Central nervous system	Quizartinib	Yes	2.05437	2.18977	2.36312	2.27102	2.6452	2.47399	2.38862
687586	Central nervous system	VX-702	Yes	3.08548	3.08126	2.61069	2.77598	2.41273	3.00244	2.77662
687588	Central nervous system	AT-7519	Yes	5.39268	3.55272	4.25643	4.32203	3.96971	2.1915	3.65848
687588	Central nervous system	Bosutinib	Yes	0.648219	2.89236	3.51544	2.91833	2.7089	2.10631	2.82827
687588	Central nervous system	CP466722	Yes	5.85414	4.37194	3.918	4.22578	3.59739	2.76497	3.77561
687588	Central nervous system	Dabrafenib	Yes	3.73292	3.82878	4.82608	4.08311	2.67332	3.46296	3.77485
687588	Central nervous system	FMK	Yes	6.11172	5.39307	5.48191	5.51498	5.14449	5.35343	5.37758
687588	Central nervous system	GW-2580	Yes	5.25611	5.53028	5.64029	5.41106	5.67511	5.32078	5.5155
687588	Central nervous system	JNK-9L	Yes	1.89331	0.371999	1.8548	0.32039	-0.306841	0.293791	0.506828
687588	Central nervous system	JQ1	Yes	0.951174	0.257064	0.670989	0.659334	-0.931125	1.14276	0.359805
687588	Central nervous system	Midostaurin	Yes	1.33323	0.279638	-0.189458	-0.457993	-0.990485	-0.179102	-0.30748
687588	Central nervous system	Palbociclib	Yes	1.31793	2.18536	3.41978	3.73036	1.52444	0.95735	2.36346
687588	Central nervous system	PF-562271	Yes	3.74636	2.95581	2.1557	2.38675	1.77283	2.20213	2.29465
687588	Central nervous system	PLX-4720	Yes	5.4086	4.34421	4.67599	4.62559	3.86716	3.78027	4.25864
687588	Central nervous system	QL-X-138	Yes	1.8746	2.38994	2.1779	3.20714	3.29847	2.21629	2.65795
687588	Central nervous system	Quizartinib	Yes	1.67398	2.81219	2.74125	2.71951	2.84436	2.31066	2.68559
687588	Central nervous system	RO-3306	Yes	4.56668	3.35458	4.20988	3.52275	3.52823	2.64099	3.45129
687590	Central nervous system	Afatinib	Yes	0.311132	2.39316	2.12806	1.90832	2.08558	2.00473	2.10397
687590	Central nervous system	AS601245	Yes	3.30613	3.38792	3.55908	3.80554	3.33923	2.68628	3.35561
687590	Central nervous system	AZD8055	Yes	2.08873	0.629238	0.734179	0.850797	0.826077	0.985772	0.805213
687590	Central nervous system	BMS-345541	Yes	4.05989	3.23354	3.25985	3.74215	3.70313	3.7253	3.53279
687590	Central nervous system	BMS-509744	Yes	4.14192	4.31706	4.33111	3.99326	4.37412	4.02779	4.20867
687590	Central nervous system	Doramapimod	Yes	5.41172	4.69782	4.32076	4.51841	4.61422	4.33254	4.49675
687590	Central nervous system	GW441756	Yes	3.76579	2.71235	3.16534	2.85303	3.18864	2.85669	2.95521
687590	Central nervous system	KIN001-260	Yes	4.8596	4.96959	5.17572	5.01487	5.02391	4.93931	5.02468
687590	Central nervous system	PF-562271	Yes	3.14883	2.90887	3.19139	2.69268	2.50895	2.45923	2.75222
687590	Central nervous system	PFI-1	Yes	2.9274	3.51482	2.38683	2.85614	1.9668	2.68768	2.68245
687592	Central nervous system	Afatinib	Yes	-0.159706	0.223429	1.11117	1.17346	1.14392	-0.885727	0.553251
687592	Central nervous system	AS601245	Yes	0.815093	1.64802	1.34504	1.77503	1.54054	1.55668	1.57306
687592	Central nervous system	AZD7762	Yes	0.324801	-0.56405	-0.106372	-0.574186	-1.12213	-0.494835	-0.572315
687592	Central nervous system	Bosutinib	Yes	1.05099	1.06618	1.91655	1.22832	1.16129	-0.370586	1.00035
687592	Central nervous system	CP466722	Yes	2.41574	2.17489	2.30066	2.28583	2.35611	2.24165	2.27183
687592	Central nervous system	Linifanib	Yes	2.05887	2.17844	2.15109	2.29011	2.40409	2.26958	2.25866
687592	Central nervous system	Midostaurin	Yes	-1.41036	-0.749024	-0.465943	-0.459361	-1.32973	-0.50205	-0.701222
687592	Central nervous system	Nilotinib	Yes	2.43906	2.46805	2.75825	2.72052	3.01346	2.59184	2.71042
687592	Central nervous system	Omipalisib	Yes	-4.44486	-3.41876	-3.5617	-2.79781	-2.72786	-2.63012	-3.02725
753549	Central nervous system	AZD8055	Yes	0.788931	0.420595	0.964957	1.28067	0.642279	1.3518	0.932059
753549	Central nervous system	GSK269962A	Yes	1.39416	2.14796	3.38718	0.285527	0.984623	2.28396	1.81785
753549	Central nervous system	GSK429286A	Yes	5.79021	5.1356	4.95846	5.00929	5.5343	5.13054	5.15364
753549	Central nervous system	HG-5-113-01	Yes	2.49667	2.69545	2.37002	2.58779	1.9209	2.51454	2.41774
753549	Central nervous system	Lapatinib	Yes	2.32222	2.83813	2.647	1.80711	2.41981	2.67145	2.4767
753549	Central nervous system	Midostaurin	Yes	1.95336	-0.513535	1.12456	-1.02859	0.574414	0.941554	0.219681
753549	Central nervous system	Omipalisib	Yes	-1.61786	-2.73206	-1.53224	-1.77864	-0.721234	-1.45548	-1.64393
753549	Central nervous system	Pictilisib	Yes	1.5778	2.54613	2.47226	2.16476	1.61729	2.04253	2.16859
753549	Central nervous system	Quizartinib	Yes	3.25448	2.64027	2.83284	3.08668	2.57846	3.21446	2.87054
753549	Central nervous system	TAK-715	Yes	6.19021	5.08487	5.24092	5.55781	5.55031	5.26859	5.3405
753549	Central nervous system	Trametinib	Yes	0.700946	0.204975	0.333617	0.018702	0.479932	1.24685	0.456816
753549	Central nervous system	XMD11-85h	Yes	4.77762	4.53759	4.53874	4.71502	4.58891	4.3058	4.53721
905982	Central nervous system	AZD7762	Yes	0.812247	-0.0573796	0.145744	0.508244	-0.313188	-0.00725223	0.0552337
905982	Central nervous system	BIX02189	Yes	6.37725	5.1311	5.22209	5.02155	5.45262	5.18464	5.2024
905982	Central nervous system	BMS-345541	Yes	3.31787	4.54341	4.3037	3.75031	3.28068	3.76557	3.92873
905982	Central nervous system	CP466722	Yes	4.10165	3.18773	3.65164	3.40963	3.78061	2.97624	3.40117
905982	Central nervous system	Dasatinib	Yes	-3.26464	-1.64834	-1.97971	-1.86073	-2.96463	-2.60974	-2.21263
905982	Central nervous system	Doramapimod	Yes	5.19361	4.75488	4.38437	4.76735	4.08266	4.59733	4.51732
905982	Central nervous system	FMK	Yes	5.92866	5.3655	5.63842	5.41162	5.60151	5.70717	5.54485
905982	Central nervous system	FR-180204	Yes	6.56264	5.56949	5.52166	5.58439	5.88945	5.76759	5.66652
905982	Central nervous system	GNF-2	Yes	2.31309	2.67237	2.74798	2.8806	2.44728	3.11935	2.77352
905982	Central nervous system	GSK1070916	Yes	3.72142	3.17935	3.39585	2.73999	3.25385	3.3896	3.19173
905982	Central nervous system	GSK319347A	Yes	5.22533	4.68214	4.33631	4.55139	4.75758	4.37547	4.54058
905982	Central nervous system	GSK650394	Yes	4.57914	4.97879	4.88227	3.40475	4.90933	5.16889	4.66881
905982	Central nervous system	Imatinib	Yes	4.01709	3.57407	3.18453	3.62775	3.25904	3.09366	3.34781
905982	Central nervous system	JNK-9L	Yes	-1.15796	0.17775	0.477965	-0.20914	-0.320822	-0.0983988	0.00547086
905982	Central nervous system	KIN001-270	Yes	5.95869	5.28548	5.39553	5.47435	5.9135	5.87528	5.58883
905982	Central nervous system	LFM-A13	Yes	4.99464	4.64188	4.79391	4.81653	4.84212	4.96263	4.81142
905982	Central nervous system	Linsitinib	Yes	1.37846	2.93356	3.0406	3.11911	-0.231229	2.15869	2.20415
905982	Central nervous system	NPK76-II-72-1	Yes	5.70928	4.59799	4.60787	4.08876	4.78256	5.15286	4.64601
905982	Central nervous system	NVP-TAE684	Yes	1.11416	1.40987	0.625475	0.596753	0.476695	1.26152	0.874062
905982	Central nervous system	Omipalisib	Yes	-2.64509	-2.74684	-2.15489	-2.59622	-2.26857	-3.07382	-2.56807
905982	Central nervous system	OSI-930	Yes	5.78434	4.76519	4.85632	5.10192	5.301	4.80012	4.96491
905982	Central nervous system	Pazopanib	Yes	0.999603	2.28212	2.97831	3.65364	1.71597	4.25736	2.97748
905982	Central nervous system	PF-4708671	Yes	5.89857	4.19424	4.16874	4.64492	4.80298	4.10609	4.38339
905983	Central nervous system	I-BET-762	Yes	3.28251	2.9953	3.1812	2.74653	2.66563	2.77572	2.87288
905983	Central nervous system	NG-25	Yes	1.7267	1.99284	2.03351	1.97914	1.63323	1.98049	1.92384
905983	Central nervous system	NVP-BHG712	Yes	2.66088	2.27292	3.07781	2.92216	1.90696	2.65623	2.56721
905983	Central nervous system	OSI-027	Yes	-0.0168265	-0.325306	-0.63581	-1.35848	-0.216394	-1.07676	-0.72255
905983	Central nervous system	PF-562271	Yes	0.491065	1.61667	1.76818	1.65394	1.70502	1.60867	1.6705
905983	Central nervous system	PI-103	Yes	1.4739	-0.0607932	-0.285816	-0.918329	-0.438695	-0.402143	-0.421155
905983	Central nervous system	QL-XII-47	Yes	-1.17028	0.524421	0.743981	1.97794	0.372097	0.615457	0.84678
905983	Central nervous system	Ruxolitinib	Yes	4.01506	3.56343	3.57032	3.50525	3.87873	3.6287	3.62929
905983	Central nervous system	Tivozanib	Yes	0.212692	0.109646	0.173222	-0.178851	0.263652	0.40447	0.154428
905984	Central nervous system	A-770041	Yes	2.78913	0.263866	2.2205	2.02832	1.47872	2.41202	1.68068
905984	Central nervous system	AT-7519	Yes	-0.171895	-0.266016	1.52749	-0.472515	0.358038	-0.609909	0.107418
905984	Central nervous system	AZ628	Yes	1.88501	2.20615	1.00262	2.35333	1.7563	2.28137	1.91995
905984	Central nervous system	BI-2536	Yes	-1.38111	-2.25613	-1.81493	-3.23405	-2.47596	-2.5632	-2.46885
905984	Central nervous system	BIX02189	Yes	3.83004	3.84488	3.89298	3.95798	4.36519	3.83974	3.98015
905984	Central nervous system	BMS-345541	Yes	2.6156	2.41725	2.64198	2.43601	2.85992	2.69432	2.6099
905984	Central nervous system	JW-7-24-1	Yes	1.31758	0.721028	1.78225	1.20725	1.68051	0.965082	1.27122
905984	Central nervous system	KIN001-244	Yes	3.27557	2.7992	3.12768	2.88801	2.99936	2.93296	2.94944
905984	Central nervous system	Lapatinib	Yes	1.87631	2.012	2.8873	2.38091	2.02813	1.86093	2.23385
905984	Central nervous system	Masitinib	Yes	2.73709	2.72619	3.28824	2.96296	3.20904	3.10249	3.05778
905984	Central nervous system	Nilotinib	Yes	2.82493	2.4321	2.32109	2.50523	2.29884	2.4675	2.40495
905984	Central nervous system	Pazopanib	Yes	3.43053	1.89846	3.59282	3.29068	3.18166	3.46536	3.0858
905984	Central nervous system	Trametinib	Yes	-2.55609	-0.030445	-0.56899	-0.206382	0.882597	-0.619881	-0.10862
905984	Central nervous system	WH-4-023	Yes	2.79685	-0.213379	2.19488	1.99107	3.0217	2.49171	1.8972
905985	Central nervous system	BAY-61-3606	Yes	2.54913	1.4786	1.53465	1.64144	1.37011	1.7352	1.552
905985	Central nervous system	CP724714	Yes	4.65083	4.50482	4.14068	4.37549	3.88277	4.42107	4.26496
905985	Central nervous system	JQ1	Yes	-0.747986	-0.217161	0.217465	0.10968	1.42855	0.63235	0.434177
905985	Central nervous system	Midostaurin	Yes	-1.28388	-1.20457	-0.690473	-0.959723	-0.547084	-0.60907	-0.802183
905985	Central nervous system	MPS-1-IN-1	Yes	4.18898	4.04495	4.51594	4.26899	4.17391	4.60785	4.32233
905985	Central nervous system	OSI-027	Yes	0.0689169	0.841057	2.57088	1.01201	0.447527	2.07078	1.38845
905985	Central nervous system	PI-103	Yes	0.35987	0.229528	1.37107	1.28322	0.469848	1.649	1.00053
905985	Central nervous system	QL-X-138	Yes	1.52871	1.36619	2.30771	1.30127	0.856048	2.15688	1.59762
905985	Central nervous system	Ruxolitinib	Yes	4.40031	4.01674	3.80893	3.94031	4.02599	3.84594	3.92758
905985	Central nervous system	SB216763	Yes	4.22319	3.87695	3.6018	3.8212	3.83721	3.99288	3.82601
905985	Central nervous system	WHI-P97	Yes	5.0749	3.85878	3.92741	4.21429	4.00799	4.01794	4.00528
905986	Central nervous system	Alectinib	Yes	3.6107	3.87928	3.72604	3.63593	3.44998	3.54096	3.64644
905986	Central nervous system	Amuvatinib	Yes	3.29764	4.1219	4.17275	3.77034	4.06116	4.34434	4.0941
905986	Central nervous system	BMS-345541	Yes	2.15089	2.69222	3.16546	2.7988	2.50492	2.76721	2.78572
905986	Central nervous system	BMS-536924	Yes	1.18437	1.0795	1.50265	1.85607	1.54677	0.982993	1.3936
905986	Central nervous system	Dabrafenib	Yes	3.72673	3.79935	3.90343	3.72992	4.36428	2.72857	3.70511
905986	Central nervous system	GSK690693	Yes	4.22047	3.35387	3.89901	3.09722	3.44837	3.79791	3.51928
905986	Central nervous system	JNK Inhibitor VIII	Yes	3.8279	4.14171	4.25961	4.22118	4.22595	4.04416	4.17852
905986	Central nervous system	KIN001-266	Yes	2.8944	2.8523	2.88362	2.84438	2.69502	2.68142	2.79135
905986	Central nervous system	KIN001-270	Yes	4.00301	4.48725	4.55481	4.52831	4.58545	4.65484	4.56213
905986	Central nervous system	Lapatinib	Yes	1.67867	2.16716	2.59878	2.46614	2.74389	2.58254	2.5117
905986	Central nervous system	NU7441	Yes	2.75818	2.34533	2.31161	2.57907	2.12732	2.33453	2.33957
905986	Central nervous system	Pelitinib	Yes	2.16874	1.51623	2.00739	1.8215	1.96831	1.45092	1.75287
905986	Central nervous system	PI-103	Yes	0.636175	0.414855	0.855313	0.153033	0.566444	-0.118016	0.374326
905986	Central nervous system	Pictilisib	Yes	1.7239	1.11641	0.655393	1.03907	1.51671	0.980961	1.06171
905986	Central nervous system	PLX-4720	Yes	5.05131	3.84264	3.85796	3.78952	3.98647	3.64533	3.82438
905986	Central nervous system	TAK-715	Yes	4.11545	4.25531	4.26956	4.2715	3.95033	4.15092	4.17952
905986	Central nervous system	XMD8-85	Yes	2.04274	2.35905	2.18802	2.56064	1.78781	2.75271	2.32965
906746	Central nervous system	AT-7519	Yes	2.07547	0.965682	0.633531	2.71295	1.88253	1.07973	1.45489
906746	Central nervous system	BX-912	Yes	3.4228	2.82949	2.99673	2.86134	2.08279	2.82487	2.71904
906746	Central nervous system	CI-1040	Yes	2.8655	2.19381	2.49978	2.58899	2.2093	1.59034	2.21644
906746	Central nervous system	CP724714	Yes	4.66307	4.32564	4.85159	3.94562	4.67467	4.6408	4.48766
906746	Central nervous system	Dasatinib	Yes	-3.23477	-1.98207	-2.53035	0.316	-1.12486	-2.59051	-1.58236
906746	Central nervous system	GSK429286A	Yes	5.68626	4.82678	5.03403	5.12042	3.58197	4.74877	4.6624
906746	Central nervous system	LFM-A13	Yes	4.55277	4.44995	4.40754	4.5805	4.49686	4.43681	4.47433
906746	Central nervous system	PLX-4720	Yes	5.04528	3.50013	3.58044	3.55042	3.83022	3.70144	3.63253
906746	Central nervous system	SB-505124	Yes	4.11927	4.32906	4.24329	3.93356	3.71106	4.21992	4.08738
906746	Central nervous system	Seliciclib	Yes	2.49312	4.01353	4.12024	3.0826	4.69501	4.41975	4.06623
906746	Central nervous system	Tivozanib	Yes	0.515559	0.550495	0.503728	0.825576	0.368874	0.465997	0.542934
906746	Central nervous system	WHI-P97	Yes	3.96982	4.3605	4.54377	4.46911	4.04738	4.21605	4.32736
906746	Central nervous system	XMD11-85h	Yes	3.27598	4.09201	4.0945	4.158	4.38827	4.43865	4.23429
906823	Central nervous system	Axitinib	Yes	0.410414	2.17497	1.57745	2.39465	1.19209	3.01169	2.07017
906823	Central nervous system	AZD7762	Yes	-0.830502	1.16757	0.390194	0.0122882	-1.62802	0.0412745	-0.00333756
906823	Central nervous system	Dabrafenib	Yes	4.91015	3.74914	4.77072	4.31124	4.00902	4.32677	4.23338
906823	Central nervous system	Doramapimod	Yes	4.44701	3.88989	4.43694	4.05139	4.02086	4.21872	4.12356
906823	Central nervous system	FMK	Yes	5.66299	4.92893	5.27127	5.18664	5.29478	5.23229	5.18278
906823	Central nervous system	JW-7-24-1	Yes	0.2017	2.18846	1.65605	1.56532	1.63543	1.92703	1.79446
906823	Central nervous system	Pazopanib	Yes	-0.588034	1.60811	0.835736	1.76738	2.03774	1.98171	1.64614
906823	Central nervous system	PLX-4720	Yes	5.01393	3.51322	4.3307	4.41256	4.108	4.36044	4.14498
906823	Central nervous system	Selumetinib	Yes	4.09276	3.15497	3.27443	3.7533	4.21977	3.47316	3.57513
906823	Central nervous system	XMD14-99	Yes	4.96541	4.65021	4.88714	4.96635	4.74468	4.39593	4.72886
906833	Central nervous system	Alectinib	Yes	3.78776	3.28305	3.46103	3.54578	3.66672	3.23198	3.43771
906833	Central nervous system	Fedratinib	Yes	3.01091	1.33127	2.04401	1.07336	2.19964	2.20327	1.77031
906833	Central nervous system	GW-2580	Yes	4.65436	4.73396	4.86319	4.72426	4.31503	4.68868	4.66502
906833	Central nervous system	GW441756	Yes	2.44916	2.01008	2.19234	2.31068	2.07157	2.35999	2.18893
906833	Central nervous system	JQ1	Yes	-1.04727	-0.908723	-1.13846	-1.41485	-0.871024	-1.44872	-1.15636
906833	Central nervous system	KIN001-266	Yes	3.40532	3.03818	2.73854	2.70383	2.69603	2.70536	2.77639
906833	Central nervous system	Omipalisib	Yes	-4.59589	-3.88826	-2.99397	-4.21929	-3.79699	-4.03009	-3.78572
906833	Central nervous system	QL-X-138	Yes	-0.995058	0.249125	0.442267	-0.35529	0.434975	-0.0522416	0.143767
906833	Central nervous system	SB52334	Yes	4.83857	3.28606	3.18601	3.4184	2.67457	3.3553	3.18407
906833	Central nervous system	XMD13-2	Yes	0.993923	2.13884	2.27719	2.31133	2.46212	2.25744	2.28938
906834	Central nervous system	AS601245	Yes	2.47836	3.16924	2.61726	3.21761	2.8569	2.89184	2.95057
906834	Central nervous system	BAY-61-3606	Yes	2.28221	3.09306	2.2452	2.94097	2.61465	3.86509	2.95179
906834	Central nervous system	BMS-345541	Yes	5.11485	4.80693	4.25935	4.67731	4.68459	4.74267	4.63417
906834	Central nervous system	CI-1040	Yes	3.4277	2.9645	2.76316	2.58402	2.28644	2.13537	2.5467
906834	Central nervous system	Gefitinib	Yes	0.871039	1.83079	0.90104	1.51561	1.77872	1.79117	1.56346
906834	Central nervous system	JNK-9L	Yes	-0.0623446	1.29916	-0.101771	0.999248	-0.216582	0.588507	0.513712
906834	Central nervous system	Omipalisib	Yes	0.351239	0.993932	0.699742	0.676976	-0.128663	0.796499	0.607697
906834	Central nervous system	Palbociclib	Yes	0.192701	2.94293	3.39437	1.47968	1.17693	1.50863	2.10051
906834	Central nervous system	Quizartinib	Yes	2.44475	2.87662	2.07138	2.29869	2.39498	2.54888	2.43811
906834	Central nervous system	Saracatinib	Yes	1.98437	2.24843	2.55557	2.89473	2.82525	2.84786	2.67437
906835	Central nervous system	Alectinib	Yes	4.62819	3.69823	4.07644	3.82169	3.74785	3.92133	3.85311
906835	Central nervous system	Bosutinib	Yes	0.894124	1.31886	2.08826	1.54617	2.82882	2.51255	2.05893
906835	Central nervous system	BX-912	Yes	3.57253	3.48095	2.5979	3.10375	3.48109	2.39746	3.01223
906835	Central nervous system	Doramapimod	Yes	4.94138	4.2248	4.17221	4.05933	4.8009	4.02905	4.25726
906835	Central nervous system	HG-5-113-01	Yes	1.17577	1.37729	1.71483	1.34963	1.77643	1.14595	1.47283
906835	Central nervous system	Motesanib	Yes	3.21165	2.7195	2.42401	2.58319	3.54229	2.4663	2.74706
906835	Central nervous system	PFI-1	Yes	2.82393	2.7727	2.97157	2.2868	2.31775	2.45468	2.5607
906835	Central nervous system	PI-103	Yes	1.68748	1.91134	1.66162	2.39708	0.768611	-0.34353	1.27902
906835	Central nervous system	SB-505124	Yes	4.58929	4.32725	4.36033	4.38806	4.55905	4.52361	4.43166
906835	Central nervous system	TPCA-1	Yes	3.02304	3.26206	2.9123	3.25108	3.28384	3.13014	3.16788
906839	Central nervous system	AZD8055	Yes	1.30077	0.81788	0.604723	0.415416	0.55419	0.124014	0.503245
906839	Central nervous system	CP466722	Yes	0.187505	2.38523	3.02947	2.27812	2.96516	3.08554	2.7487
906839	Central nervous system	Dabrafenib	Yes	4.44426	3.61916	3.2202	4.30894	2.75073	4.66301	3.71241
906839	Central nervous system	HG6-64-1	Yes	-0.272325	1.87873	1.33687	1.16231	0.0348438	0.888266	1.0602
906839	Central nervous system	Omipalisib	Yes	-2.89215	-2.76685	-2.70478	-4.18512	-3.15963	-1.68533	-2.90034
906839	Central nervous system	PD0325901	Yes	-1.89134	0.0167188	-0.631128	-1.1444	-0.992492	-1.96825	-0.943911
906839	Central nervous system	PD173074	Yes	4.12871	1.98738	1.44455	3.34492	1.83731	2.24206	2.17124
906839	Central nervous system	TPCA-1	Yes	3.88914	3.78019	4.05883	4.39765	3.14037	3.11477	3.69836
906839	Central nervous system	VX-11e	Yes	3.16926	3.07469	3.22915	3.26622	2.45695	1.81157	2.76772
906868	Central nervous system	(5Z)-7-Oxozeaenol	Yes	0.184549	0.669117	0.401019	0.59174	0.40543	1.02885	0.619231
906868	Central nervous system	BMS-345541	Yes	2.85391	2.17232	2.59998	2.59894	2.34304	2.64571	2.472
906868	Central nervous system	CUDC-101	Yes	-1.29458	-0.301846	-0.526235	-0.940169	-1.27619	-0.765257	-0.76194
906868	Central nervous system	GSK1070916	Yes	-2.14159	1.45347	0.564814	1.24586	1.30209	1.41402	1.19605
906868	Central nervous system	KIN001-266	Yes	2.8106	2.84239	2.89033	2.61615	2.62089	2.63776	2.7215
906868	Central nervous system	LFM-A13	Yes	3.79653	3.98675	4.12864	4.06621	4.34997	4.04471	4.11526
906868	Central nervous system	Linifanib	Yes	2.18896	1.8296	2.14865	2.19006	2.31563	2.14792	2.12637
906868	Central nervous system	PD0325901	Yes	-1.12357	-1.1675	-0.668857	-0.431092	-0.860558	-1.6559	-0.956781
906868	Central nervous system	QL-X-138	Yes	-0.249078	0.57411	1.06931	0.030804	0.145868	-0.0698905	0.35004
906868	Central nervous system	Quizartinib	Yes	2.67239	2.17952	1.79152	2.08792	1.97224	1.86946	1.98013
906868	Central nervous system	Refametinib	Yes	1.042	1.23594	1.7991	1.61771	0.531194	0.108939	1.05858
906868	Central nervous system	RO-3306	Yes	1.49024	2.73152	2.28056	2.57081	3.50835	2.38671	2.69559
906868	Central nervous system	Ruxolitinib	Yes	3.5932	3.64617	3.76111	3.6603	3.92101	3.9398	3.78568
906868	Central nervous system	SB52334	Yes	1.90189	3.7101	3.95264	3.90453	3.43295	4.06001	3.81205
906868	Central nervous system	WHI-P97	Yes	4.9789	3.60325	3.59445	3.35561	3.28738	3.06988	3.38211
906871	Central nervous system	A-443654	Yes	-1.54753	-1.10388	-1.18759	-2.02954	-1.17192	-1.37231	-1.37305
906871	Central nervous system	AS601245	Yes	1.03398	1.73041	1.44975	2.20776	1.41483	1.95289	1.75113
906871	Central nervous system	Enzastaurin	Yes	4.31295	2.85232	2.06921	2.78357	2.31992	3.23735	2.65247
906871	Central nervous system	GSK1070916	Yes	1.58021	0.773121	1.25507	1.36462	1.77042	1.95799	1.42424
906871	Central nervous system	GW843682X	Yes	-5.12463	-3.47248	-2.94315	-2.18027	-3.21763	-4.04458	-3.17162
906871	Central nervous system	JW-7-24-1	Yes	0.65173	0.925321	0.982394	0.317449	1.7932	0.686102	0.940893
906871	Central nervous system	Pazopanib	Yes	0.106797	2.03663	2.19113	1.32122	2.47387	2.45349	2.09527
906871	Central nervous system	PD0325901	Yes	-0.435646	0.318626	-0.0392797	-0.623811	0.165328	-0.229107	-0.0816488
906871	Central nervous system	Pictilisib	Yes	1.96058	0.832252	1.26588	0.949444	1.52461	0.728642	1.06016
906871	Central nervous system	Ruxolitinib	Yes	3.23584	3.6665	3.44065	3.55897	3.77538	3.6087	3.61004
906871	Central nervous system	Sorafenib	Yes	1.51194	1.29165	1.7273	1.68052	1.41657	1.09722	1.44265
906871	Central nervous system	WHI-P97	Yes	3.91827	3.96992	3.69493	3.582	3.3656	3.66929	3.65635
906873	Central nervous system	AS601245	Yes	2.47242	2.78025	2.65808	3.4233	3.08938	2.86186	2.96257
906873	Central nervous system	AZD7762	Yes	0.546484	-0.821624	-0.82804	-0.219219	0.050632	-0.116417	-0.386934
906873	Central nervous system	BIX02189	Yes	5.40301	5.19525	4.91953	4.89687	5.09734	5.05169	5.03214
906873	Central nervous system	GSK690693	Yes	4.92444	4.71883	4.6141	4.70581	4.65774	4.8227	4.70384
906873	Central nervous system	NG-25	Yes	4.53345	4.2291	4.28366	4.01145	4.84622	4.24873	4.32383
906873	Central nervous system	NU7441	Yes	1.94158	2.42722	2.46607	2.71933	2.32384	2.26877	2.44104
906873	Central nervous system	PF-4708671	Yes	3.75971	3.95786	3.72341	3.98777	4.20222	3.59882	3.89402
906873	Central nervous system	PI-103	Yes	2.97386	4.17319	4.1903	3.86703	1.90482	3.45375	3.51782
906873	Central nervous system	Y-39983	Yes	5.53663	5.26791	4.87808	4.98697	5.00265	4.64457	4.95604
907042	Central nervous system	AZD8055	Yes	-0.427179	-0.473242	-0.115182	-0.156826	-0.295607	-0.701805	-0.348533
907042	Central nervous system	BX796	Yes	0.0636227	0.777456	0.736849	0.524168	1.01159	0.595439	0.7291
907042	Central nervous system	Doramapimod	Yes	4.44561	3.36066	3.75209	4.36306	3.67699	3.46042	3.72264
907042	Central nervous system	Gefitinib	Yes	1.64103	0.160899	1.2434	1.56027	1.08824	1.23872	1.05831
907042	Central nervous system	JQ1	Yes	-1.2537	-0.879178	-0.174296	0.0434172	-0.072138	0.122129	-0.192013
907042	Central nervous system	KIN001-244	Yes	3.35655	3.08565	3.8096	3.71105	3.03087	2.53446	3.23432
907042	Central nervous system	KIN001-260	Yes	5.21093	4.74383	4.75806	4.57747	4.7954	4.87057	4.74907
907042	Central nervous system	Refametinib	Yes	1.11084	0.652166	1.69242	1.53119	1.91066	1.65944	1.48918
907042	Central nervous system	XMD14-99	Yes	4.70345	4.39948	4.58077	4.22001	4.23895	4.39181	4.3662
907042	Central nervous system	Y-39983	Yes	5.33139	4.51309	3.19215	3.9875	4.74431	4.29435	4.14628
907271	Central nervous system	BI-2536	Yes	-3.48485	-2.15114	-2.22391	-2.44839	-2.30068	-2.70464	-2.36575
907271	Central nervous system	BMS-509744	Yes	2.52001	3.0896	3.28193	2.85181	1.80625	2.41875	2.68967
907271	Central nervous system	Crizotinib	Yes	2.94342	2.89158	2.81494	2.8775	3.0657	2.80307	2.89056
907271	Central nervous system	IPA-3	Yes	5.93298	5.28149	5.41613	3.74034	4.80186	3.65329	4.57862
907271	Central nervous system	KIN001-244	Yes	3.67689	3.53831	3.51336	3.45161	3.59082	2.95727	3.41028
907271	Central nervous system	Linsitinib	Yes	2.46443	2.39799	2.92327	2.62902	2.40388	2.57262	2.58536
907271	Central nervous system	NVP-TAE684	Yes	0.368044	1.27542	1.19512	0.470213	1.20903	1.01201	1.03236
907271	Central nervous system	QL-XII-47	Yes	1.06019	1.25808	0.783951	0.75264	0.668252	0.62456	0.817496
907279	Central nervous system	(5Z)-7-Oxozeaenol	Yes	1.76845	1.25924	0.669111	0.165237	0.578597	0.982696	0.730975
907279	Central nervous system	Afatinib	Yes	0.905222	1.92967	2.3839	1.99839	1.96243	2.06971	2.06882
907279	Central nervous system	AKT inhibitor VIII	Yes	2.58085	3.08	3.14753	3.02014	2.43025	2.66729	2.86904
907279	Central nervous system	Amuvatinib	Yes	5.60581	4.83786	4.5808	4.61398	4.81667	4.94405	4.75867
907279	Central nervous system	AT-7519	Yes	2.4093	2.85607	4.97701	2.46351	2.64966	1.46436	2.88212
907279	Central nervous system	AZD7762	Yes	0.515593	-0.401903	0.559425	0.17381	-0.00300872	0.0664948	0.0789637
907279	Central nervous system	BIX02189	Yes	5.25126	4.83278	4.29961	4.59989	4.8394	4.87135	4.6886
907279	Central nervous system	CP724714	Yes	5.75152	4.87885	4.27487	4.77818	4.93883	4.92129	4.7584
907279	Central nervous system	Gefitinib	Yes	2.41844	1.74557	2.01098	1.76127	1.6772	1.89558	1.81812
907279	Central nervous system	JQ1	Yes	3.21852	2.455	-0.120402	1.37633	-0.00623661	0.265723	0.794083
907279	Central nervous system	KIN001-270	Yes	5.23768	5.40481	5.57762	5.20211	5.30818	5.35796	5.37013
907279	Central nervous system	NPK76-II-72-1	Yes	4.28398	3.85597	2.52659	3.57247	3.03965	4.00152	3.39924
907279	Central nervous system	Palbociclib	Yes	1.32676	2.35588	3.44003	2.7472	1.79999	3.7184	2.8123
907279	Central nervous system	WHI-P97	Yes	5.75997	4.65584	4.96192	4.576	4.49911	4.69686	4.67795
907282	Central nervous system	BMS-754807	Yes	2.5338	2.82136	1.48043	1.14908	2.0392	1.85028	1.86807
907282	Central nervous system	BX-912	Yes	3.76427	3.14331	3.56423	3.60634	3.68497	3.62497	3.52476
907282	Central nervous system	CP724714	Yes	5.27356	4.26194	4.70101	4.64187	4.84047	4.77808	4.64467
907282	Central nervous system	Dactolisib	Yes	-2.01721	-0.534321	-1.51009	-0.829813	-2.12081	-1.05914	-1.21083
907282	Central nervous system	Gefitinib	Yes	1.86359	1.80768	2.10979	1.89369	2.41769	1.73744	1.99326
907282	Central nervous system	GSK650394	Yes	3.86297	2.07375	3.73766	4.29535	2.86721	3.5891	3.31261
907282	Central nervous system	GW-2580	Yes	6.00608	5.25704	5.11981	5.28905	5.62593	5.12593	5.28355
907282	Central nervous system	HG-5-88-01	Yes	4.86527	3.60727	4.04655	4.30069	3.83635	4.48918	4.05601
907282	Central nervous system	KIN001-270	Yes	5.21327	5.03042	4.8391	4.88792	5.1768	5.34936	5.05672
907282	Central nervous system	PHA-665752	Yes	3.60476	3.45017	3.33305	3.16786	2.90782	3.26879	3.22554
907282	Central nervous system	QL-XII-47	Yes	2.94902	2.37429	3.89593	2.28544	3.96223	3.30864	3.16531
907282	Central nervous system	SB-505124	Yes	4.89273	4.67514	4.58337	4.57833	4.80718	4.39889	4.60858
907282	Central nervous system	Seliciclib	Yes	4.15498	3.39545	4.27075	3.36481	4.42787	4.02336	3.89645
907282	Central nervous system	TAK-715	Yes	5.92947	3.90941	4.91761	4.25707	5.18788	4.84674	4.62374
907313	Central nervous system	Axitinib	Yes	2.25569	2.10872	2.43354	2.50468	2.05883	0.967468	2.01465
907313	Central nervous system	CP466722	Yes	1.37809	1.80082	1.62262	2.11067	1.3383	2.1936	1.8132
907313	Central nervous system	JNK Inhibitor VIII	Yes	5.0939	4.24921	4.17731	4.30477	3.87971	3.84325	4.09085
907313	Central nervous system	KIN001-266	Yes	2.79063	2.77222	2.59069	2.86889	2.75853	3.04196	2.80646
907313	Central nervous system	NVP-BHG712	Yes	2.69674	2.71453	3.31392	2.55894	2.71797	2.93672	2.84842
907313	Central nervous system	PD173074	Yes	2.4904	2.92405	2.45499	2.79303	2.56958	2.68623	2.68557
907313	Central nervous system	PFI-1	Yes	2.0259	2.73121	2.3751	2.57681	3.05559	2.47952	2.64365
907313	Central nervous system	Seliciclib	Yes	2.62265	3.88136	3.42068	2.72081	3.80882	3.15993	3.39832
908144	Central nervous system	CI-1040	Yes	2.117	2.91491	2.97497	3.17678	2.63944	2.43085	2.82739
908144	Central nervous system	CUDC-101	Yes	-1.16368	-0.947877	-1.00405	1.14861	-0.23892	-0.993134	-0.407074
908144	Central nervous system	Gefitinib	Yes	1.29515	1.46443	1.31635	1.7082	1.47311	1.43892	1.4802
908144	Central nervous system	GSK650394	Yes	3.69236	3.65554	3.12042	2.6549	2.63195	2.31386	2.87534
908144	Central nervous system	HG-5-88-01	Yes	3.69005	3.68361	3.49435	4.01915	3.80527	3.36448	3.67337
908144	Central nervous system	KU-55933	Yes	4.23423	4.01415	4.00027	4.01835	4.18836	4.11319	4.06686
908144	Central nervous system	NG-25	Yes	1.50064	2.19032	2.3508	2.27178	1.04866	2.09049	1.99041
908144	Central nervous system	Omipalisib	Yes	-4.01432	-3.33125	-3.17896	-2.81978	-3.98726	-3.09014	-3.28148
908144	Central nervous system	OSI-027	Yes	-0.730753	-0.292982	1.53709	1.18315	-0.854268	0.995961	0.513791
908144	Central nervous system	Pazopanib	Yes	2.80432	2.34852	2.76086	2.3498	1.40805	2.11568	2.19658
908144	Central nervous system	VX-11e	Yes	3.25193	3.4507	3.11207	3.67276	1.22931	2.51442	2.79585
908144	Central nervous system	WZ3105	Yes	-0.349102	-0.811188	-0.148869	0.740665	-1.02986	0.429927	-0.163866
908144	Central nervous system	XMD11-85h	Yes	3.5104	4.18565	3.78814	4.09399	2.83423	3.99545	3.77949
908145	Central nervous system	AZD7762	Yes	-1.60898	-0.94977	-1.02984	-1.31505	-1.9129	-0.752239	-1.19196
908145	Central nervous system	BMS-754807	Yes	0.472923	-0.842146	1.08692	0.306881	0.391721	0.744117	0.337499
908145	Central nervous system	HG6-64-1	Yes	1.12037	0.0892236	0.351773	-0.238373	0.0130977	0.7522	0.193584
908145	Central nervous system	Omipalisib	Yes	-3.68492	-2.28456	-3.5781	-2.93035	-2.55333	-3.6338	-2.99603
908145	Central nervous system	Selumetinib	Yes	2.37745	1.5195	2.15896	3.03314	2.74209	1.31551	2.15384
908145	Central nervous system	SL0101	Yes	4.17702	4.01967	3.92646	4.11538	3.7144	3.96287	3.94776
908145	Central nervous system	XMD14-99	Yes	4.64294	4.43866	4.51335	4.22117	4.21378	3.91422	4.26024
908449	Central nervous system	AS601245	Yes	1.76568	1.86884	2.10807	2.00787	1.85562	2.25612	2.0193
908449	Central nervous system	AZD8055	Yes	0.340393	0.512827	0.0999677	0.375932	0.0131612	0.283695	0.257117
908449	Central nervous system	BI-2536	Yes	-1.53201	-2.4758	-2.29691	-1.2387	-1.46034	-1.60141	-1.81463
908449	Central nervous system	BIX02189	Yes	3.61556	4.15504	3.95158	4.01773	4.14427	4.05364	4.06445
908449	Central nervous system	BX796	Yes	2.30754	1.8933	2.01056	1.46181	1.62699	1.95291	1.78912
908449	Central nervous system	CI-1040	Yes	2.57328	2.95865	1.5329	2.32427	2.35817	2.38647	2.31209
908449	Central nervous system	CMK	Yes	2.06746	2.38995	2.22405	2.65851	3.11183	2.40338	2.55754
908449	Central nervous system	CP724714	Yes	5.20955	4.43484	4.57883	4.35416	4.5665	4.28056	4.44298
908449	Central nervous system	Dasatinib	Yes	-2.19366	-0.991694	-2.26814	0.756879	-2.44202	0.765623	-0.83587
908449	Central nervous system	GNF-2	Yes	3.05619	2.54115	2.52735	2.65915	2.43891	2.56325	2.54596
908449	Central nervous system	Linifanib	Yes	2.98798	2.4366	2.45395	2.29185	2.51586	2.41653	2.42296
908449	Central nervous system	Masitinib	Yes	3.02265	3.57037	3.49861	3.46591	3.27569	3.30328	3.42277
908449	Central nervous system	OSI-027	Yes	0.407822	0.833847	0.086284	-0.274599	0.0697366	0.858318	0.314717
908449	Central nervous system	OSI-930	Yes	4.90736	4.05402	4.28783	4.03092	4.353	4.22245	4.18965
908449	Central nervous system	Palbociclib	Yes	2.09185	2.16465	0.78017	1.15127	0.826429	1.81404	1.34731
908449	Central nervous system	Pazopanib	Yes	1.44323	2.46318	2.37718	3.47603	2.51117	2.65321	2.69615
908449	Central nervous system	Refametinib	Yes	1.29245	1.75608	0.655563	0.8511	1.26578	1.67692	1.24109
908449	Central nervous system	VX-702	Yes	3.05178	3.13437	3.10061	2.91192	3.26514	3.13723	3.10985
908450	Central nervous system	AZD7762	Yes	0.710697	1.31845	0.133719	0.362716	-0.171498	0.367552	0.402188
908450	Central nervous system	BIX02189	Yes	4.96387	4.88639	5.14119	4.84828	4.52041	4.93559	4.86637
908450	Central nervous system	FMK	Yes	6.26749	5.2066	5.22194	5.18667	5.36155	5.16246	5.22785
908450	Central nervous system	GSK1070916	Yes	1.89525	2.43534	2.305	2.63092	2.63585	2.7985	2.56112
908450	Central nervous system	GW-2580	Yes	5.58637	5.34178	5.37269	5.34587	5.17248	5.42305	5.33117
908450	Central nervous system	HG-5-88-01	Yes	5.3587	3.78006	4.02882	4.00852	3.98648	3.99217	3.95921
908450	Central nervous system	IPA-3	Yes	3.74262	5.04234	5.71796	5.33039	3.08359	4.59649	4.75416
908450	Central nervous system	JW-7-24-1	Yes	0.968825	1.87811	1.9959	1.58841	1.66524	1.88626	1.80278
908450	Central nervous system	KU-55933	Yes	5.23896	4.2708	4.34945	4.52863	4.3556	4.27478	4.35585
908450	Central nervous system	Linifanib	Yes	2.76819	2.65007	2.56363	2.73789	2.79971	2.53755	2.65777
908450	Central nervous system	PD173074	Yes	3.06157	3.35475	2.79967	3.33831	3.10364	3.24275	3.16783
908450	Central nervous system	QL-X-138	Yes	0.134688	1.791	1.40573	1.39624	1.49011	1.96614	1.60985
908450	Central nervous system	SB52334	Yes	4.33295	4.85933	4.14609	4.6554	5.31024	5.10224	4.81466
908450	Central nervous system	Sorafenib	Yes	1.02497	2.74526	2.90012	2.46382	1.9226	2.27154	2.46067
908450	Central nervous system	VX-11e	Yes	4.35823	3.62473	3.74087	3.75269	3.46355	3.8443	3.68523
908450	Central nervous system	VX-702	Yes	3.51118	3.29356	3.08395	3.5134	3.14745	3.37676	3.28302
908452	Central nervous system	Axitinib	Yes	3.82783	3.04991	2.74679	3.14459	3.61793	3.37324	3.18649
908452	Central nervous system	AZ628	Yes	2.38764	2.9934	2.59026	3.01305	2.49039	3.41674	2.90077
908452	Central nervous system	CGP-082996	Yes	1.25447	2.28571	2.7679	2.26053	2.84922	2.59891	2.55245
908452	Central nervous system	CHIR-99021	Yes	2.66525	2.89021	3.27472	3.35345	3.57413	3.57646	3.33379
908452	Central nervous system	CP724714	Yes	5.05491	4.58919	4.74712	4.67334	4.0629	4.83398	4.5813
908452	Central nervous system	FMK	Yes	5.52362	5.00868	5.34073	5.3749	4.94304	5.39782	5.21303
908452	Central nervous system	GSK319347A	Yes	2.02745	4.05645	3.84165	4.36611	3.96884	4.18524	4.08366
908452	Central nervous system	Lapatinib	Yes	2.5921	2.98143	2.97161	2.39147	2.36411	3.10865	2.76345
908452	Central nervous system	Midostaurin	Yes	1.52149	0.0249234	0.539282	0.945859	0.173075	0.872671	0.511162
908452	Central nervous system	NPK76-II-72-1	Yes	5.41489	3.95907	4.6267	3.90531	4.50128	4.26731	4.25193
908452	Central nervous system	Pazopanib	Yes	4.89092	2.87662	2.8427	2.70383	2.13622	3.36885	2.78565
908452	Central nervous system	PF-4708671	Yes	5.00081	3.8579	3.45682	4.07209	4.40141	4.22415	4.00247
908452	Central nervous system	Tozasertib	Yes	2.78415	2.58074	0.851958	1.63258	2.39987	1.73904	1.84084
908452	Central nervous system	VX-702	Yes	3.65137	3.6763	3.08168	3.01426	3.44987	3.84505	3.41343
908452	Central nervous system	WZ-1-84	Yes	2.54596	3.46638	3.63798	4.14735	2.94309	4.10378	3.65971
908452	Central nervous system	XMD14-99	Yes	5.32931	4.73064	4.9338	4.82372	5.06436	5.19395	4.94929
909248	Central nervous system	Afatinib	Yes	2.00741	0.898952	-1.27976	1.36119	-0.910847	1.44203	0.302314
909248	Central nervous system	AZD7762	Yes	-2.71134	-1.0584	0.0429274	-0.731439	-2.33859	-0.723086	-0.961718
909248	Central nervous system	Cabozantinib	Yes	3.50831	2.10625	2.53244	2.91249	2.34194	3.19467	2.61756
909248	Central nervous system	CGP-082996	Yes	3.61125	2.54226	3.27623	3.004	3.15212	2.33416	2.86175
909248	Central nervous system	Crizotinib	Yes	2.20879	2.61641	2.01788	2.56353	2.46584	1.72875	2.27848
909248	Central nervous system	Gefitinib	Yes	1.85734	0.455736	-0.78043	1.0323	0.0902458	1.76069	0.511708
909248	Central nervous system	HG-5-113-01	Yes	1.02298	1.16686	1.12331	1.06445	2.19779	1.19438	1.34936
909248	Central nervous system	KIN001-266	Yes	3.09405	3.06329	2.79563	2.8548	2.45233	3.03107	2.83942
909248	Central nervous system	NPK76-II-72-1	Yes	2.97684	2.75088	2.4208	2.24585	2.2218	4.22093	2.77205
909248	Central nervous system	NU7441	Yes	3.4222	1.4757	2.21294	2.59821	2.50756	2.151	2.18908
909248	Central nervous system	NVP-BHG712	Yes	2.8531	2.21051	2.10882	1.82849	0.872962	2.57021	1.9182
909248	Central nervous system	QL-X-138	Yes	-1.35423	0.394117	0.394521	0.861281	-0.370965	-0.0486709	0.246057
909248	Central nervous system	SB52334	Yes	3.925	4.45347	4.19536	3.9483	3.5218	3.9572	4.01522
909248	Central nervous system	Sunitinib	Yes	2.32283	2.84982	2.40449	2.45657	2.09739	2.13092	2.38784
909248	Central nervous system	WH-4-023	Yes	1.61313	2.17438	0.468542	2.7832	3.18128	3.26832	2.37514
909248	Central nervous system	XMD8-92	Yes	3.31999	2.44127	2.2876	2.37619	2.64998	2.47075	2.44516
909248	Central nervous system	ZM447439	Yes	1.43901	1.77154	1.64729	1.31204	1.63629	1.95221	1.66387
909712	Central nervous system	AT-7519	Yes	2.8148	1.28365	1.81459	2.34973	1.21691	2.26632	1.78624
909712	Central nervous system	AZ628	Yes	2.44284	2.36492	2.01042	2.56157	2.66801	2.0946	2.3399
909712	Central nervous system	AZD8055	Yes	-0.0933721	0.347237	0.122039	0.238815	0.538536	0.617964	0.372918
909712	Central nervous system	CGP-082996	Yes	3.08724	2.22507	2.8306	2.64285	2.94659	3.12144	2.75331
909712	Central nervous system	Crizotinib	Yes	2.8645	2.85213	2.80805	2.62379	2.14174	1.85933	2.45701
909712	Central nervous system	Dasatinib	Yes	-1.51297	-0.684033	-1.49398	-2.27786	-1.0624	-1.34146	-1.37195
909712	Central nervous system	FMK	Yes	5.64091	5.09594	5.02539	5.11838	5.0837	5.3918	5.14304
909712	Central nervous system	HG-5-113-01	Yes	1.52147	1.69322	1.22827	1.74215	1.44005	1.11372	1.44348
909712	Central nervous system	I-BET-762	Yes	4.31415	3.96827	4.47571	4.59877	4.2752	3.91798	4.24719
909712	Central nervous system	KIN001-266	Yes	4.51258	3.7077	3.91397	4.6822	3.72453	3.31383	3.86845
909712	Central nervous system	Linsitinib	Yes	2.18541	0.911571	2.60723	2.9267	2.08529	2.50547	2.20725
909712	Central nervous system	Sunitinib	Yes	0.972634	1.93497	2.55702	2.18295	3.22766	2.18141	2.4168
909712	Central nervous system	Tozasertib	Yes	-0.183382	0.869763	1.51856	0.67841	3.32092	-0.520935	1.17334
909729	Central nervous system	BX796	Yes	0.591159	1.23255	1.22597	1.01288	1.25615	1.21256	1.18802
909729	Central nervous system	Dactolisib	Yes	-3.93885	-2.66949	-3.15646	-2.43028	-2.62948	-2.72633	-2.72241
909729	Central nervous system	FMK	Yes	4.72045	5.0425	5.0255	4.89533	5.19191	5.16779	5.06461
909729	Central nervous system	I-BET-762	Yes	4.34925	3.92556	2.96715	4.26983	4.87956	4.04279	4.01698
909729	Central nervous system	KU-55933	Yes	4.30242	3.59314	3.7027	4.15003	3.51296	3.67389	3.72654
909729	Central nervous system	OSI-027	Yes	5.63641	3.46938	4.1889	2.79905	3.71965	4.3428	3.70396
909729	Central nervous system	SB590885	Yes	2.90656	3.99451	3.95222	3.28076	3.92417	3.91556	3.81345
909729	Central nervous system	TPCA-1	Yes	3.84715	3.29747	3.25224	2.93001	3.93929	3.96386	3.47657
909729	Central nervous system	XMD14-99	Yes	3.20053	4.57652	4.47205	4.42352	4.50553	4.27115	4.44975
909745	Central nervous system	BMS-754807	Yes	0.282468	2.02628	1.63813	1.50911	0.628815	1.83456	1.52738
909745	Central nervous system	Enzastaurin	Yes	4.09101	4.6079	4.87659	4.22437	5.35252	3.8899	4.59026
909745	Central nervous system	HG6-64-1	Yes	0.555111	0.948521	1.03741	0.552328	0.215871	0.420648	0.634955
909745	Central nervous system	I-BET-762	Yes	5.69031	4.61791	5.0018	5.05175	4.76029	5.24604	4.93556
909745	Central nervous system	LFM-A13	Yes	4.54816	4.7605	4.77861	4.69196	4.76112	4.66273	4.73098
909745	Central nervous system	PFI-1	Yes	2.82066	3.30781	3.50483	3.58431	3.11562	3.26604	3.35572
909745	Central nervous system	QL-XII-47	Yes	3.15307	2.7771	3.80294	2.80427	4.13566	2.10947	3.12589
909745	Central nervous system	TAK-715	Yes	5.98839	5.32274	5.41084	5.24358	5.49415	5.4884	5.39194
909750	Central nervous system	AS601245	Yes	1.80038	2.06457	2.07754	2.09084	1.62092	2.05638	1.98205
909750	Central nervous system	BMS-345541	Yes	3.04177	4.15337	3.49071	3.82015	3.75798	3.79815	3.80407
909750	Central nervous system	Bosutinib	Yes	3.0624	2.5366	1.91615	2.39338	2.54239	2.26522	2.33075
909750	Central nervous system	GSK690693	Yes	4.52416	4.31848	4.00072	4.42025	4.28196	3.93876	4.19203
909750	Central nervous system	HG-5-113-01	Yes	1.92657	2.33443	1.69856	1.91622	1.86771	1.6469	1.89276
909750	Central nervous system	JNK Inhibitor VIII	Yes	4.42623	4.15297	4.16701	4.13968	4.13417	4.23663	4.16609
909750	Central nervous system	KU-55933	Yes	4.21349	3.72531	3.84116	3.77994	3.7568	3.70952	3.76255
909750	Central nervous system	Linifanib	Yes	1.86595	2.39954	2.42316	2.45709	2.58316	2.33815	2.44022
909750	Central nervous system	Midostaurin	Yes	-0.658093	-0.617636	-0.131333	-0.451149	-0.349468	-0.624774	-0.434872
909750	Central nervous system	MK-2206	Yes	1.92089	2.08172	2.38794	1.98126	2.16127	2.71781	2.266
909750	Central nervous system	Motesanib	Yes	2.4199	2.83215	2.72038	2.47917	2.74136	2.63433	2.68148
909750	Central nervous system	QL-XII-47	Yes	2.78775	2.39394	2.36733	1.72283	2.77714	2.05616	2.26348
909750	Central nervous system	SB590885	Yes	3.67724	3.93446	4.01629	4.01112	4.0996	4.08519	4.02933
909750	Central nervous system	TPCA-1	Yes	4.37531	3.71786	4.17177	4.37767	4.27598	4.11957	4.13257
909750	Central nervous system	VX-11e	Yes	3.98162	3.69801	3.404	3.96541	4.19298	3.64318	3.78072
909750	Central nervous system	WHI-P97	Yes	4.69768	4.14462	4.33281	4.46339	4.36873	3.73562	4.20903
909905	Central nervous system	Bosutinib	Yes	2.63915	0.653009	0.764197	1.44323	2.24904	1.1703	1.25596
909905	Central nervous system	KIN001-270	Yes	4.98274	4.82632	4.98037	4.57354	4.33599	4.31267	4.60578
909905	Central nervous system	Linifanib	Yes	1.54353	1.9991	2.26607	2.29492	2.75462	2.08744	2.28043
909905	Central nervous system	Pictilisib	Yes	-1.059	0.312883	0.902507	0.374457	0.254772	0.2532	0.419564
909905	Central nervous system	QL-XI-92	Yes	3.24967	3.67047	3.93343	3.21965	3.43718	3.19289	3.49073
909905	Central nervous system	Ruxolitinib	Yes	4.4259	3.87756	4.01266	3.81752	4.17058	3.89968	3.9556
909905	Central nervous system	Tivozanib	Yes	-0.400437	0.363895	0.177317	0.312748	0.616124	0.144457	0.322908
909905	Central nervous system	VX-11e	Yes	4.40196	3.30809	3.65716	3.01947	4.00925	3.95207	3.58921
909905	Central nervous system	XMD11-85h	Yes	3.65059	3.82558	3.40848	3.77748	3.89083	3.7995	3.74037
910694	Central nervous system	AKT inhibitor VIII	Yes	3.31556	3.27259	3.02969	2.12852	2.54305	2.56932	2.70863
910694	Central nervous system	BIX02189	Yes	6.09748	4.68405	5.14312	5.04499	4.722	4.80968	4.88077
910694	Central nervous system	CI-1040	Yes	4.89783	3.66936	3.60492	3.81827	3.80469	4.47963	3.87538
910694	Central nervous system	CP466722	Yes	2.46827	2.76606	3.00335	3.16087	2.50363	4.33986	3.15475
910694	Central nervous system	Doramapimod	Yes	4.76415	4.53225	4.44094	4.71246	3.95084	4.69868	4.46703
910694	Central nervous system	IPA-3	Yes	6.47761	5.36268	6.17573	6.00367	5.37939	4.74178	5.53265
910694	Central nervous system	JNK-9L	Yes	-0.199226	0.332832	0.788137	0.415426	0.503641	0.234019	0.454811
910694	Central nervous system	NPK76-II-72-1	Yes	5.57403	4.16985	4.21501	4.39446	4.56375	3.30358	4.12933
910694	Central nervous system	NVP-BHG712	Yes	5.3554	3.99546	4.50512	4.58757	4.3321	4.48602	4.38126
910694	Central nervous system	PD0325901	Yes	0.713632	0.352861	-0.137569	0.441409	-0.253417	0.698937	0.220444
910694	Central nervous system	Pictilisib	Yes	0.8258	1.58931	2.01649	1.70525	1.13181	2.79819	1.84821
910694	Central nervous system	SB590885	Yes	3.72564	4.41937	4.37189	4.51977	4.73695	4.57244	4.52408
910694	Central nervous system	XMD14-99	Yes	5.69401	4.85989	5.0323	5.12569	5.2156	5.05164	5.05702
910933	Central nervous system	A-770041	Yes	4.42219	2.8928	3.65096	3.27722	3.5966	3.4062	3.36476
910933	Central nervous system	Alectinib	Yes	3.99217	3.4754	3.23501	3.76235	4.01416	2.6433	3.42604
910933	Central nervous system	CP724714	Yes	3.31295	4.24106	4.14362	4.37656	3.79779	4.54238	4.22028
910933	Central nervous system	GNF-2	Yes	3.03069	3.0493	2.9212	2.8454	2.5369	2.70694	2.81195
910933	Central nervous system	GW441756	Yes	2.57874	3.28826	3.22995	2.9389	3.12559	3.05312	3.12717
910933	Central nervous system	GW843682X	Yes	1.39249	0.345512	-0.876321	0.727913	0.19464	-0.447641	-0.0111794
910933	Central nervous system	LFM-A13	Yes	4.84626	4.67485	4.66433	4.42747	4.10555	4.78993	4.53243
910933	Central nervous system	Masitinib	Yes	3.18632	3.07077	3.13858	2.77178	2.56937	2.96387	2.90288
910933	Central nervous system	Midostaurin	Yes	0.0369049	1.11476	0.362373	0.944716	1.71405	0.880909	1.00336
910933	Central nervous system	PF-4708671	Yes	3.84237	3.97967	4.10883	3.7229	3.8005	3.96811	3.916
910933	Central nervous system	Sunitinib	Yes	4.46353	3.91053	3.84817	3.61023	4.23949	3.89345	3.90037
910933	Central nervous system	Tivozanib	Yes	0.0152215	0.371453	0.462055	0.304586	0.343467	0.392521	0.374816
910933	Central nervous system	WHI-P97	Yes	3.37692	4.16751	3.42051	3.89635	3.80702	3.9607	3.85042
910933	Central nervous system	Y-39983	Yes	3.37277	3.52643	3.87294	3.9372	4.52122	3.58251	3.88806
910943	Central nervous system	(5Z)-7-Oxozeaenol	Yes	1.76836	0.924733	0.761658	2.59242	1.1772	1.70641	1.43249
910943	Central nervous system	CGP-082996	Yes	4.75818	3.67894	3.07567	2.97819	3.75555	3.48412	3.39449
910943	Central nervous system	CP466722	Yes	3.50883	2.76766	3.12982	3.31188	2.88488	3.43413	3.10568
910943	Central nervous system	CUDC-101	Yes	0.843184	1.95953	0.280311	1.57749	0.959291	1.20767	1.19686
910943	Central nervous system	GSK1904529A	Yes	3.24089	2.53417	2.30399	2.43269	2.58033	2.23845	2.41793
910943	Central nervous system	KIN001-260	Yes	5.95592	5.1474	5.20309	5.22344	5.43742	5.39679	5.28163
910943	Central nervous system	Lapatinib	Yes	3.52594	3.12823	2.6552	2.70672	2.84661	2.34516	2.73638
910943	Central nervous system	Midostaurin	Yes	-1.65998	-0.153068	-0.614295	-0.18312	-0.470134	-0.354362	-0.354996
910943	Central nervous system	MPS-1-IN-1	Yes	6.28185	4.82983	5.04024	4.53749	5.25745	4.81879	4.89676
910943	Central nervous system	NVP-BHG712	Yes	3.45145	3.96045	2.96304	3.86867	4.25929	3.81592	3.77347
910943	Central nervous system	OSI-930	Yes	4.14382	4.33937	4.03695	4.90352	4.57845	4.60012	4.49168
910943	Central nervous system	PFI-1	Yes	2.76856	3.3889	4.12117	3.83371	4.15614	3.06352	3.71269
910943	Central nervous system	SB590885	Yes	5.1177	4.42754	4.33236	4.69354	4.51408	4.17697	4.4289
910943	Central nervous system	Trametinib	Yes	-1.10446	-0.133956	-0.4387	1.31731	0.424082	-0.018055	0.230136
910943	Central nervous system	WH-4-023	Yes	0.217222	1.71056	1.42081	0.691423	0.41926	2.83806	1.41602
910943	Central nervous system	WHI-P97	Yes	5.76371	4.71789	4.19713	4.74835	4.57798	4.83255	4.61478
910943	Central nervous system	ZM447439	Yes	3.64886	3.29464	3.10633	3.52415	3.03053	3.38825	3.26878
924188	Central nervous system	AS601245	Yes	3.74149	4.44733	3.9262	3.84413	3.41903	4.07092	3.94152
924188	Central nervous system	BAY-61-3606	Yes	3.34131	4.33105	3.87472	4.18663	4.69998	3.82657	4.18379
924188	Central nervous system	BIX02189	Yes	5.54316	4.81217	4.81876	4.94299	4.7321	5.29977	4.92116
924188	Central nervous system	BMS-536924	Yes	3.86223	3.17084	3.54158	2.63083	2.50845	2.95426	2.96119
924188	Central nervous system	CMK	Yes	4.1249	3.4336	3.26202	2.77543	3.01725	3.63949	3.22556
924188	Central nervous system	GW-2580	Yes	5.79444	5.22059	5.50365	5.37249	5.55167	5.46948	5.42358
924188	Central nervous system	KIN001-244	Yes	3.90709	4.30131	4.27096	4.026	3.42575	3.987	4.0022
924188	Central nervous system	MK-2206	Yes	2.79405	2.07293	2.72047	2.92637	2.29456	3.21114	2.64509
924188	Central nervous system	Ruxolitinib	Yes	3.95242	4.04793	4.44304	4.54579	4.67668	4.3795	4.41859
924188	Central nervous system	Selumetinib	Yes	2.30094	2.54437	3.63574	3.31348	2.67981	3.27594	3.08987
924188	Central nervous system	TPCA-1	Yes	5.38133	4.08653	4.44244	4.5502	4.32665	4.64938	4.41104
946367	Central nervous system	(5Z)-7-Oxozeaenol	Yes	0.73233	0.310082	-0.196192	0.866141	0.129871	0.795167	0.381014
946367	Central nervous system	AZD8055	Yes	1.84908	0.397834	0.437338	0.869533	0.576828	0.299415	0.516189
946367	Central nervous system	CGP-60474	Yes	-0.78851	-1.21106	-0.789336	-0.348733	-1.17456	-1.49981	-1.0047
946367	Central nervous system	CHIR-99021	Yes	0.120844	3.36949	3.23303	3.77676	2.25828	2.34109	2.99573
946367	Central nervous system	CUDC-101	Yes	-0.99749	-0.162184	-0.779014	-1.22019	-0.472255	-0.697172	-0.666164
946367	Central nervous system	GNF-2	Yes	3.60604	2.84699	2.56621	2.6295	2.4122	2.39097	2.56917
946367	Central nervous system	GSK690693	Yes	5.24403	3.72274	2.92302	4.80926	3.24143	4.77139	3.89357
946367	Central nervous system	JW-7-24-1	Yes	-0.482021	0.849485	0.993024	1.79742	1.28807	1.76034	1.33767
946367	Central nervous system	Lapatinib	Yes	2.19409	2.82231	1.63269	2.76285	2.91587	2.41511	2.50976
946367	Central nervous system	Masitinib	Yes	-0.153229	3.53166	2.97615	3.33526	3.22446	3.69009	3.35152
946367	Central nervous system	Nilotinib	Yes	4.02677	3.03571	2.66136	2.82673	2.82362	2.51927	2.77334
946367	Central nervous system	OSI-027	Yes	1.44053	0.126071	1.13503	-0.766105	0.359933	2.63317	0.697618
946367	Central nervous system	PD173074	Yes	3.4949	2.5395	3.23689	2.58802	2.3961	2.96373	2.74485
946367	Central nervous system	Quizartinib	Yes	0.211787	2.48864	2.25236	2.26388	2.32744	2.58542	2.38355
946367	Central nervous system	WH-4-023	Yes	1.64423	1.44768	1.22843	1.70077	2.432	1.54364	1.67051
946368	Central nervous system	Doramapimod	Yes	5.40354	3.79772	4.33131	4.32587	3.90251	3.96719	4.06492
946368	Central nervous system	GW-2580	Yes	6.09835	5.18309	5.74068	5.75839	5.37883	5.46629	5.50546
946368	Central nervous system	HG-5-113-01	Yes	1.52626	2.21506	1.28801	1.53216	1.38018	1.6368	1.61044
946368	Central nervous system	JNK Inhibitor VIII	Yes	5.31721	4.34008	4.96189	4.5089	4.21537	4.48008	4.50126
946368	Central nervous system	KIN001-266	Yes	5.55758	4.84306	5.18319	4.6288	5.13243	4.79402	4.9163
946368	Central nervous system	Linsitinib	Yes	4.02593	0.96613	1.84396	3.00906	2.77651	2.54116	2.22736
946368	Central nervous system	Masitinib	Yes	6.09638	4.35933	5.47618	5.12911	5.08679	4.92425	4.99513
946368	Central nervous system	PI-103	Yes	5.41649	4.21017	4.1594	4.67312	4.44823	4.64671	4.42753
946368	Central nervous system	QL-XI-92	Yes	5.35709	4.5274	5.0181	5.28088	4.94604	4.87711	4.92991
946368	Central nervous system	RO-3306	Yes	3.78412	3.76962	2.67277	3.65301	2.49105	2.74679	3.06665
946368	Central nervous system	TAK-715	Yes	5.50626	5.24054	5.53718	5.50297	5.17282	5.1965	5.33
946368	Central nervous system	TPCA-1	Yes	5.61205	4.93995	4.78376	4.37893	5.22323	4.91212	4.8476
946369	Central nervous system	A-443654	Yes	-0.504193	-0.819716	-1.04449	-1.45583	-1.02114	-1.22943	-1.11412
946369	Central nervous system	Afatinib	Yes	1.79625	1.78283	1.78817	1.7028	2.3002	1.85263	1.88533
946369	Central nervous system	AKT inhibitor VIII	Yes	3.12389	2.18367	1.73354	1.44016	0.731691	1.26164	1.47014
946369	Central nervous system	GW441756	Yes	3.41899	2.58853	3.17027	2.69213	2.39647	2.732	2.71588
946369	Central nervous system	Imatinib	Yes	2.87255	3.0783	3.1797	3.49627	2.98045	2.75604	3.09815
946369	Central nervous system	JQ1	Yes	-0.583129	-0.222771	-0.469573	-0.530294	1.43102	-0.515982	-0.0615191
946369	Central nervous system	KIN001-266	Yes	3.52078	3.35158	3.23976	3.35147	2.81318	3.02112	3.15542
946369	Central nervous system	Midostaurin	Yes	-2.01853	-1.26687	-1.3296	-0.695741	-1.82292	-1.24584	-1.2722
946369	Central nervous system	PF-4708671	Yes	4.07332	3.99276	4.15111	4.33291	4.26577	4.12987	4.17448
946369	Central nervous system	PFI-1	Yes	2.20394	2.93874	3.65133	3.18136	3.87728	3.49135	3.42801
946369	Central nervous system	PHA-665752	Yes	3.50466	3.00328	3.39491	3.0427	2.5337	2.85353	2.96563
946369	Central nervous system	TAK-715	Yes	4.29837	4.16444	5.34501	4.88006	5.05521	3.54656	4.59825
946369	Central nervous system	XMD14-99	Yes	4.63332	4.44472	4.78208	4.78353	4.86844	4.29053	4.63386
946370	Central nervous system	CHIR-99021	Yes	1.3848	3.04901	2.2074	3.54985	3.43237	2.61853	2.97143
946370	Central nervous system	GSK269962A	Yes	-0.329589	1.10629	0.164068	1.8295	-0.808511	1.59914	0.778098
946370	Central nervous system	GW-2580	Yes	6.04553	5.23528	5.45365	5.70362	5.7158	5.50692	5.52305
946370	Central nervous system	GW441756	Yes	2.29755	2.39751	3.19551	2.85306	2.50352	3.326	2.85512
946370	Central nervous system	JNK-9L	Yes	0.841742	1.21836	0.918738	0.14576	0.550005	1.26401	0.819375
946370	Central nervous system	KIN001-260	Yes	5.09192	4.93708	5.12849	4.88248	5.25848	5.28121	5.09755
946370	Central nervous system	KIN001-270	Yes	5.03517	4.98448	5.30486	5.20326	5.23947	5.35624	5.21766
946370	Central nervous system	Motesanib	Yes	2.3466	2.40255	2.47445	2.68466	2.47122	2.6881	2.5442
946370	Central nervous system	OSI-027	Yes	2.01312	2.38311	1.86558	1.57492	2.22263	0.908502	1.79095
946370	Central nervous system	PF-562271	Yes	3.35964	2.06711	2.22228	2.32307	1.91932	2.53019	2.21239
946370	Central nervous system	Sorafenib	Yes	0.78612	2.3294	3.18615	2.49664	2.90457	3.29907	2.84317
946370	Central nervous system	Tivozanib	Yes	-0.0983228	0.154436	0.606954	0.7582	0.263095	0.100541	0.376645
946370	Central nervous system	Y-39983	Yes	6.40511	4.46118	4.52864	4.72881	3.48408	4.99506	4.43956
946372	Central nervous system	HG-5-113-01	Yes	1.22628	1.40394	1.38671	1.29574	1.15028	1.76525	1.40038
946372	Central nervous system	KIN001-270	Yes	3.45969	4.30421	4.38154	4.25127	4.04642	4.36992	4.27067
946372	Central nervous system	MK-2206	Yes	0.99917	1.57464	1.60444	1.13895	0.319564	2.06099	1.33971
946372	Central nervous system	PD173074	Yes	2.06866	2.54499	2.58243	2.6485	2.48702	2.77343	2.60728
946372	Central nervous system	Pelitinib	Yes	1.293	1.27407	1.56371	1.54766	0.671729	1.8137	1.37417
946372	Central nervous system	Ruxolitinib	Yes	4.63405	3.84068	3.53506	3.77697	4.02963	3.94887	3.82624
946372	Central nervous system	Tivozanib	Yes	0.652171	0.229387	0.26918	0.308986	0.291973	0.241321	0.268169
946372	Central nervous system	TPCA-1	Yes	2.7833	2.73266	2.38515	2.14843	2.30552	2.52529	2.41941
946373	Central nervous system	Afatinib	Yes	1.50602	1.33751	0.455645	0.759103	1.89185	1.20459	1.12974
946373	Central nervous system	AKT inhibitor VIII	Yes	4.6381	3.12954	3.14613	2.75078	4.15429	3.52516	3.34118
946373	Central nervous system	Amuvatinib	Yes	6.235	4.83475	5.06386	3.00585	5.06703	5.08233	4.61077
946373	Central nervous system	BAY-61-3606	Yes	4.31475	4.57419	4.42737	4.14078	3.79568	4.80811	4.34923
946373	Central nervous system	BIX02189	Yes	5.08006	4.85044	5.33915	5.07499	4.28553	5.07402	4.92483
946373	Central nervous system	BMS-536924	Yes	3.45562	3.5251	2.52587	3.0557	2.30573	2.50657	2.78379
946373	Central nervous system	BX-912	Yes	3.56262	3.81728	4.28614	4.32564	4.69567	2.47666	3.92028
946373	Central nervous system	Cabozantinib	Yes	2.22378	3.07682	4.08245	3.96555	3.22803	2.10628	3.29183
946373	Central nervous system	Enzastaurin	Yes	5.9309	4.80084	4.71652	4.92986	5.80871	4.64972	4.98113
946373	Central nervous system	Gefitinib	Yes	2.41673	1.19251	1.33844	1.10296	1.03409	1.67908	1.26942
946373	Central nervous system	Motesanib	Yes	3.29676	2.51341	2.54615	3.03374	3.04402	2.19608	2.66668
946373	Central nervous system	Nilotinib	Yes	4.33564	3.16751	3.11796	2.63296	3.63004	3.45013	3.19972
946373	Central nervous system	NVP-TAE684	Yes	3.16258	2.13519	2.3533	3.06062	1.40948	2.08161	2.20804
946373	Central nervous system	OSU-03012	Yes	4.53535	4.60954	3.21997	4.51352	3.977	4.59404	4.18281
946373	Central nervous system	PD0325901	Yes	-2.04094	0.358072	-0.950941	-1.38399	-0.479231	-1.55417	-0.802053
946373	Central nervous system	Saracatinib	Yes	4.05541	3.21143	3.38445	3.13791	3.8873	2.66285	3.25679
946373	Central nervous system	WZ-1-84	Yes	5.68083	4.14844	4.56877	4.80926	4.71003	3.56347	4.35999
946373	Central nervous system	XMD14-99	Yes	5.24641	4.8672	5.19013	5.05048	5.38235	4.90916	5.07986
946377	Central nervous system	GSK690693	Yes	3.71124	3.68837	3.5794	3.61722	3.66388	3.65491	3.64076
946377	Central nervous system	I-BET-762	Yes	2.99981	4.11306	3.38773	2.57824	3.96585	3.53353	3.51568
946377	Central nervous system	KIN001-266	Yes	2.85697	3.36477	2.83931	2.79195	3.07943	2.63916	2.94292
946377	Central nervous system	KIN001-270	Yes	4.03542	3.96414	4.29018	4.18404	3.95702	4.31321	4.14172
946377	Central nervous system	NU7441	Yes	1.93344	1.46757	1.89534	1.65567	1.71794	1.9682	1.74094
949094	Central nervous system	BX-912	Yes	2.38582	2.75306	2.72255	2.4238	1.99435	3.10126	2.599
949094	Central nervous system	CUDC-101	Yes	-0.44125	-0.476507	-0.677266	0.0829464	0.642991	-0.870287	-0.259624
949094	Central nervous system	GW-2580	Yes	5.71226	4.87771	4.87493	5.05299	5.4148	4.97988	5.04006
949094	Central nervous system	Linsitinib	Yes	3.74987	2.79053	2.89885	2.8932	2.96515	2.3486	2.77927
949094	Central nervous system	Nilotinib	Yes	3.47414	3.04575	2.82055	2.91393	3.16885	3.04053	2.99792
[truncated: 8,430 more rows]
