# Supplementary material for: Quantitative Structure–Mutation–Activity Relationship Tests (QSMART) model for protein kinase inhibitor response prediction
Source: BMC Bioinformatics. 2020 Nov 12;21:520. doi: 10.1186/s12859-020-03842-6 (PMC7664030; doi:10.1186/s12859-020-03842-6)
Supplement: Supplementary file 5 — Additional file 5. Prediction performances. [file 12859_2020_3842_MOESM5_ESM.xlsx]

## Sheet: 工作表1
Cancer type	#IC50	Feature Selection	#All Features	#Drug Features	Cancer features		Interactions		NN R2	NN Parameters	RF R2	RF Parameters	SVM R2	SVM Parameters	EN R2	EN Parameters		NN Parameters: (Architecture, Iteration)
					Residue	Others	DxM	Others										Architecture = {Single-Layer(SL), Double-Layer (DL), Complex-Double-Layer (CDL)}
Autonomic Ganglia	2971	AvgRank	62	31	0	9	4	18	0.879306	(CDL,200)	0.443556	(20, 1, 15)	0.487763	(10, 0.01, Norm)	0.2346	(1, MSE, True)		Iteration = {200, 300}
		Correlation	62	5	9	15	0	33	0.243477	(CDL,200)	0.117032	(20, 1, 5)	0.126451	(10, 0.1, 0.01)	0.08908	(1, MSE, True)
		LassoBIC	62	38	0	5	9	10	0.845731	(CDL,200)	0.507086	(20, 1, 15)	0.567461	(1, 0.01, 0.1)	0.2927	(1, MSE, True)		RF Parameters: (K, M, Depth)
		ReliefF	62	62	0	0	0	0	0.647762	(SL,300)	0.588442	(0, 1, 0)	0.580644	(1, 0.01, 0.1)	0.268	(1, MSE, True)		K: number of attributes to randomly investigate. K = {0, 5, 10, 15, 20}
		RF	62	4	0	14	0	44	0.270483	(DL,300)	0.104911	(20, 1, 5)	0.107715	(10, 0.1, 0.01)	0.08905	(1, MSE, True)		M: minimum number of instances per leaf. M = {1, 5, 10, 15, 20}
Bone	3410	AvgRank	84	16	0	21	0	47	0.623339	(SL,200)	0.304483	(20, 1, 15)	0.369786	(1, 0.01, 0.1)	0.2205	(0.85, MSE, True)		Depth: maximum depth of the tree, 0 for unlimited. Depth = {0, 5, 10, 15}
		Correlation	84	2	0	6	0	76	0.26282	(SL,200)	0.142431	(0, 1, 0)	0.158404	(1, 0.1, Norm)	0.1535	(1, MSE, True)
		LassoBIC	84	52	0	13	4	15	0.856438	(SL,300)	0.620944	(20, 1, 0)	0.667326	(1, 0.01, 0.1)	0.3702	(1, MSE, True)		SVM Parameters: (C, L, K)
		ReliefF	84	71	0	0	13	0	0.625939	(SL,200)	0.572292	(0, 1, 0)	0.56205	(1, 0.1, 0.1)	0.2948	(1, MSE, True)		C: complexity constant. C = {0.01, 0.1, 1, 10}
		RF	84	0	0	9	0	75	0.108914	(SL,200)	0.066049	(5, 1, 5)	0.065025	(1, 0.1, 0.1)	0.08264	(1, MSE, True)		L: epsilon parameter in epsilon-insensitive loss function. L = {0.00001, 0.0001, 0.001, 0.01, 0.1}
Breast	4706	AvgRank	129	33	4	30	11	51	0.759913	(DL,200)	0.450107	(20, 1, 15)	0.595212	(1, 0.01, 0.1)	0.3176	(1, MSE, True)		K: kernel. K = {NormalizedPolyKernel (Norm), PolyKernel (Poly), RBFKernel(G)}
		Correlation	129	1	10	13	2	103	0.171341	(DL,200)	0.12752	(15, 1, 10)	0.144096	(0.1, 0.1, Poly)	0.1631	(1, MSE, True)		G: gamma parameter. G = {0.001, 0.01, 0.1}
		LassoBIC	129	70	5	26	12	16	0.879841	(DL,200)	0.60404	(20, 1, 0)	0.673384	(10, 0.01, 0.01)	0.496	(1, MSE, True)
		ReliefF	129	78	27	0	24	0	0.693976	(SL,300)	0.590285	(20, 1, 0)	0.602797	(10, 0.01, 0.01)	0.4359	(1, MSE, True)		EN Parameters: (Alpha, Measure, Standardize)
		RF	129	0	0	16	0	113	0.122703	(SL,300)	0.089162	(15, 1, 5)	0.0896404	(0.1, 0.1, 0.1)	0.1068	(1, MSE, True)		Alpha: elastic net mixing parameter. Alpha = {0, 0.01, …, 0.05, 0.1, 0.15, …, 1}
Central Nervous System	4250	AvgRank	114	31	0	40	5	38	0.779907	(SL,200)	0.438112	(20, 1, 15)	0.554429	(10, 0.01, Norm)	0.3055	(1, MSE, True)		Measure: {mean squared error (MSE), mean absolute error (MAE)}
		Correlation	114	6	0	24	0	84	0.315393	(SL,300)	0.201063	(20, 1, 5)	0.221935	(10, 0.1, 0.01)	0.1652	(1, MSE, True)		Standardize = {True, False}
		LassoBIC	114	65	0	23	11	15	0.858212	(SL,300)	0.675355	(20, 1, 0)	0.719443	(10, 0.01, 0.01)	0.4652	(0.95, MSE, True)
		ReliefF	114	79	15	0	20	0	0.64836	(SL,200)	0.678482	(10, 1, 0)	0.682606	(10, 0.01, 0.01)	0.4282	(1, MSE, True)
		RF	114	1	0	42	0	71	0.143484	(SL,200)	0.0845065	(20, 1, 5)	0.10208	(1, 0.1, 0.001)	0.1172	(1, MSE, True)
Cervix	1044	AvgRank	37	3	10	13	0	11	0.201768	(SL,200)	0.25	(15, 1, 5)	0.268531	(1, 0.001, 0.01)	0.2736	(1, MSE, True)
		Correlation	37	0	6	13	0	18	0.032637	(SL,200)	0.137122	(0, 1, 5)	0.145695	(1, 0.1, 0.001)	0.1549	(1, MSE, True)
		LassoBIC	37	29	0	3	1	4	0.864473	(SL,200)	0.695723	(20, 1, 0)	0.767551	(1, 0.01, 0.1)	0.4546	(1, MSE, True)
		ReliefF	37	37	0	0	0	0	0.616081	(SL,200)	0.570025	(0, 1, 0)	0.560701	(10, 0.01, 0.1)	0.2747	(1, MSE, True)
		RF	37	0	0	24	0	13	0.0565274	(SL,200)	0.137048	(0, 1, 0)	0.142657	(0.1, 0.1, 0.1)	0.1549	(1, MSE, True)
Endometrium	1073	AvgRank	33	6	0	8	2	17	0.470924	(SL,200)	0.199273	(20, 1, 5)	0.19316	(1, 0.1, 0.1)	0.1612	(1, MSE, True)
		Correlation	33	1	0	13	0	19	0.195833	(SL,300)	0.0945562	(10, 1, 5)	0.111957	(0.01, 0.001, Poly)	0.128	(1, MSE, True)
		LassoBIC	33	21	0	4	4	4	0.877794	(DL,200)	0.475686	(20, 1, 0)	0.56355	(10, 0.01, Norm)	0.3277	(1, MSE, True)
		ReliefF	33	32	0	0	1	0	0.688906	(SL,200)	0.596293	(0, 1, 0)	0.57973	(10, 0.01, Norm)	0.2195	(1, MSE, True)
		RF	33	1	0	27	0	5	0.163337	(DL,200)	0.094249	(10, 1, 5)	0.111623	(10, 1.00E-05, 0.001)	0.128	(1, MSE, True)
Haematopoietic	4204	AvgRank	119	37	0	29	32	21	0.641036	(SL,200)	0.44063	(20, 1, 15)	0.5348	(10, 0.1, Norm)	0.3149	(1, MSE, True)
		Correlation	119	3	10	17	0	89	0.146855	(SL,200)	0.123412	(20, 1, 5)	0.148302	(10, 0.01, 0.01)	0.1452	(1, MSE, True)
		LassoBIC	119	58	3	24	28	6	0.858274	(SL,200)	0.614656	(20, 1, 0)	0.648991	(10, 0.01, 0.01)	0.4289	(1, MSE, True)
		ReliefF	119	73	0	0	46	0	0.645789	(SL,200)	0.587676	(20, 1, 0)	0.574261	(10, 0.1, Norm)	0.3677	(1, MSE, True)
		RF	119	0	0	59	0	60	0.0807257	(SL,200)	0.0680166	(0, 1, 5)	0.0648721	(0.01, 0.1, 0.1)	0.08194	(1, MSE, True)
Kidney	2458	AvgRank	73	24	0	8	0	41	0.757603	(SL,200)	0.427978	(20, 1, 15)	0.535824	(10, 0.01, Norm)	0.3119	(1, MSE, True)
		Correlation	73	1	0	5	0	67	0.146502	(SL,200)	0.117032	(20, 1, 5)	0.132787	(0.01, 0.1, Poly)	0.1468	(1, MSE, True)
		LassoBIC	73	51	0	3	0	19	0.836401	(SL,200)	0.68079	(20, 1, 0)	0.733935	(1, 0.01, 0.1)	0.4148	(1, MSE, True)
		ReliefF	73	67	6	0	0	0	0.711333	(SL,200)	0.642883	(20, 1, 0)	0.625523	(1, 0.1, 0.1)	0.3311	(1, MSE, True)
		RF	73	0	0	23	0	50	0.102835	(SL,200)	0.0754601	(15, 1, 5)	0.076176	(10, 0.1, 0.001)	0.09119	(1, MSE, True)
Large intestine	4628	AvgRank	141	31	19	19	46	26	0.72707	(SL,200)	0.40386	(20, 1, 15)	0.61544	(10, 0.01, Norm)	0.3886	(1, MSE, True)
		Correlation	141	5	12	21	1	102	0.362709	(SL,300)	0.141828	(20, 1, 10)	0.206661	(10, 0.1, 0.01)	0.1939	(1, MSE, True)
		LassoBIC	141	53	10	14	50	14	0.81368	(SL,300)	0.579578	(20, 1, 0)	0.692224	(1, 0.01, Norm)	0.4948	(1, MSE, True)
		ReliefF	141	76	0	0	65	0	0.764109	(SL,300)	0.616853	(20, 1, 15)	0.631707	(10, 0.01, 0.01)	0.4458	(1, MSE, True)
		RF	141	0	0	38	0	103	0.117766	(SL,300)	0.0867892	(5, 1, 5)	0.0879122	(0.01, 0.01, 0.1)	0.104	(1, MSE, True)
Liver	1348	AvgRank	48	14	0	9	1	24	0.597124	(SL,200)	0.380442	(20, 1, 10)	0.409216	(1, 0.01, 0.1)	0.25	(1, MSE, True)
		Correlation	48	1	0	6	0	41	0.0157593	(SL,200)	0.106929	(20, 1, 5)	0.119163	(10, 0.1, 0.001)	0.1375	(1, MSE, True)
		LassoBIC	48	35	0	4	2	7	0.836314	(SL,200)	0.645612	(20, 1, 0)	0.677988	(1, 0.01, 0.1)	0.3766	(1, MSE, True)
		ReliefF	48	48	0	0	0	0	0.652059	(SL,200)	0.564151	(0, 1, 0)	0.550416	(10, 0.01, 0.1)	0.2923	(1, MSE, False)
		RF	48	0	0	27	0	21	0.108311	(SL,200)	0.0674441	(5, 1, 5)	0.0703841	(1, 0.1, 0.01)	0.08575	(1, MSE, True)
Lung (NSCLC)	9205	AvgRank	207	37	1	38	42	89	0.774583	(SL,200)	0.427454	(20, 1, 15)	0.634572	(10, 0.01, 0.01)	0.3641	(0.25, MSE, True)
		Correlation	207	5	0	22	0	180	0.258878	(SL,200)	0.163458	(20, 1, 10)	0.210222	(10, 0.1, 0.01)	0.1753	(0.9, MSE, True)
		LassoBIC	207	72	7	35	47	46	0.853518	(SL,200)	0.641441	(20, 1, 0)	0.707281	(1, 0.01, Norm)	0.5134	(0.5, MSE, True)
		ReliefF	207	79	0	0	128	0	0.690982	(SL,200)	0.61701	(15, 1, 0)	0.627264	(10, 0.01, 0.01)	0.4459	(0.75, MSE, True)
		RF	207	0	0	37	0	170	0.102011	(SL,200)	0.0864948	(0, 1, 10)	0.0864948	(0.01, 0.1, 0.1)	0.1037	(1, MSE, True)
Lung (others)	7206	AvgRank	162	32	2	13	16	99	0.731701	(DL,200)	0.373565	(20, 1, 15)	0.542285	(10, 0.01, 0.01)	0.3074	(1, MSE, True)
		Correlation	162	5	0	8	0	149	0.284361	(SL,300)	0.148764	(20, 1, 10)	0.198381	(10, 0.1, 0.01)	0.1767	(1, MSE, True)
		LassoBIC	162	58	2	16	46	40	0.858718	(DL,200)	0.551009	(20, 1, 0)	0.686744	(10, 0.01, 0.01)	0.4696	(0.05, MSE, True)
		ReliefF	162	80	0	0	82	0	0.71538	(SL,200)	0.601555	(0, 1, 0)	0.616696	(10, 0.01, 0.01)	0.4029	(0.9, MSE, True)
		RF	162	0	0	8	0	154	0.118341	(DL,200)	0.0786242	(5, 1, 10)	0.0789048	(0.1, 0.01, 0.1)	0.09624	(1, MSE, True)
Lymphoid	13302	AvgRank	291	36	13	18	44	180	0.809568	(SL,200)	0.35462	(20, 1, 15)	0.658045	(10, 0.01, Norm)	0.3157	(1, MSE, True)
		Correlation	291	15	0	17	0	259	0.516156	(SL,200)	0.237364	(20, 1, 15)	0.3905	(10, 0.01, 0.01)	0.2415	(1, MSE, True)
		LassoBIC	291	72	54	30	86	49	0.873008	(SL,300)	0.619526	(20, 1, 0)	0.740288	(10, 0.01, 0.01)	0.495	(0.45, MSE, True)
		ReliefF	291	80	14	0	197	0	0.754527	(SL,200)	0.646577	(15, 1, 0)	0.668143	(10, 0.01, 0.01)	0.4322	(0.9, MSE, True)
		RF	291	0	0	12	0	279	0.104419	(SL,300)	0.0775622	(5, 1, 10)	0.0775622	(10, 0.1, 0.001)	0.09282	(1, MSE, True)
Oesophagus	3337	AvgRank	91	37	0	28	0	26	0.832446	(SL,200)	0.588289	(20, 1, 0)	0.660806	(1, 0.01, 0.1)	0.3378	(1, MSE, True)
		Correlation	91	5	0	16	0	70	0.173553	(SL,200)	0.178506	(20, 1, 10)	0.199273	(10, 0.1, Norm)	0.1733	(1, MSE, True)
		LassoBIC	91	58	0	17	4	12	0.841261	(SL,200)	0.644327	(20, 1, 0)	0.698896	(10, 0.01, 0.01)	0.4515	(1, MSE, True)
		ReliefF	91	73	17	0	1	0	0.71476	(SL,200)	0.656586	(15, 1, 0)	0.636964	(10, 0.01, 0.01)	0.4043	(1, MSE, True)
		RF	91	1	0	16	0	74	0.0951746	(SL,200)	0.0699603	(20, 1, 5)	0.084158	(0.01, 0.1, Poly)	0.1012	(1, MSE, True)
Ovary	3502	AvgRank	113	46	3	15	15	34	0.814852	(SL,200)	0.586756	(20, 1, 0)	0.661782	(10, 0.01, 0.01)	0.4015	(1, MSE, True)
		Correlation	113	3	0	3	0	107	0.13604	(SL,200)	0.129888	(20, 1, 5)	0.161926	(10, 0.1, 0.01)	0.1567	(1, MSE, True)
		LassoBIC	113	64	2	18	9	20	0.844382	(SL,200)	0.659182	(20, 1, 0)	0.689896	(10, 0.01, 0.01)	0.5222	(1, MSE, True)
		ReliefF	113	77	17	0	19	0	0.743437	(SL,200)	0.642242	(20, 1, 15)	0.642242	(10, 1.00E-05, 0.01)	0.4761	(1, MSE, True)
		RF	113	0	0	31	0	82	0.122296	(SL,200)	0.061802	(0, 1, 5)	0.0613058	(0.1, 0.1, 0.01)	0.08102	(1, MSE, True)
Pancreas	2421	AvgRank	84	19	0	17	0	48	0.554251	(SL,200)	0.346332	(20, 1, 15)	0.408065	(10, 0.1, Norm)	0.2924	(1, MSE, True)
		Correlation	84	0	23	17	0	44	0.0572693	(SL,200)	0.0777294	(20, 1, 5)	0.0816245	(1, 0.1, 0.01)	0.09299	(1, MSE, True)
		LassoBIC	84	60	0	7	0	17	0.833494	(SL,200)	0.693056	(20, 1, 0)	0.737022	(10, 0.01, 0.01)	0.4922	(1, MSE, True)
		ReliefF	84	66	18	0	0	0	0.761791	(SL,200)	0.656424	(20, 1, 0)	0.646255	(1, 0.01, Norm)	0.421	(1, MSE, True)
		RF	84	0	0	28	0	56	0.0957635	(SL,200)	0.0773952	(5, 1, 5)	0.0785681	(0.1, 0.1, 0.01)	0.09469	(1, MSE, True)
Pleura	1431	AvgRank	36	3	0	7	0	26	0.167704	(DL,200)	0.120826	(15, 1, 5)	0.142054	(10, 0.1, 0.01)	0.1583	(1, MSE, True)
		Correlation	36	1	0	19	0	16	0.173311	(SL,200)	0.0925985	(20, 1, 5)	0.108504	(0.01, 1.00E-05, Poly)	0.1257	(1, MSE, True)
		LassoBIC	36	23	0	5	0	8	0.805446	(DL,200)	0.432043	(20, 1, 10)	0.53597	(1, 0.01, 0.1)	0.3033	(1, MSE, True)
		ReliefF	36	36	0	0	0	0	0.718735	(SL,200)	0.629484	(5, 1, 0)	0.622521	(10, 0.1, 0.1)	0.1916	(1, MSE, True)
		RF	36	0	0	16	0	20	0.134729	(SL,300)	0.065536	(5, 1, 5)	0.0692742	(0.01, 0.0001, Norm)	0.08466	(1, MSE, True)
Skin	5732	AvgRank	132	35	1	30	9	57	0.67005	(SL,200)	0.507086	(20, 1, 15)	0.574261	(10, 0.01, Norm)	0.3365	(1, MSE, True)
		Correlation	132	14	3	26	0	89	0.436754	(SL,200)	0.301181	(20, 1, 10)	0.35248	(1, 0.1, 0.1)	0.2387	(1, MSE, True)
		LassoBIC	132	64	9	21	15	23	0.874881	(SL,200)	0.694222	(20, 1, 0)	0.70644	(10, 0.01, 0.01)	0.4582	(1, MSE, True)
		ReliefF	132	79	1	0	52	0	0.720887	(SL,200)	0.680625	(20, 1, 15)	0.680625	(10, 0.01, 0.01)	0.4293	(1, MSE, True)
		RF	132	2	0	54	0	76	0.116611	(SL,200)	0.085264	(20, 1, 5)	0.0965345	(0.1, 0.1, 0.01)	0.1139	(1, MSE, True)
Soft tissue	1938	AvgRank	63	1	0	51	0	11	0.141172	(SL,200)	0.111489	(20, 1, 5)	0.12924	(0.01, 0.1, Poly)	0.1418	(1, MSE, True)
		Correlation	63	0	0	52	0	11	0.109403	(SL,200)	0.08329	(0, 1, 5)	0.0844484	(0.1, 0.1, 0.1)	0.09784	(0.8, MSE, True)
		LassoBIC	63	45	0	10	2	6	0.817719	(SL,200)	0.611524	(20, 1, 0)	0.670597	(1, 0.01, Norm)	0.4037	(1, MSE, True)
		ReliefF	63	60	0	0	3	0	0.649093	(SL,200)	0.577904	(0, 1, 0)	0.573049	(1, 0.01, 0.1)	0.2785	(1, MSE, False)
		RF	63	0	0	31	0	32	0.108596	(SL,200)	0.0805992	(5, 1, 5)	0.0856148	(0.01, 0.1, Norm)	0.09805	(1, MSE, True)
Stomach	2327	AvgRank	83	29	2	26	12	14	0.828604	(DL,200)	0.39338	(20, 1, 15)	0.550119	(10, 0.01, Norm)	0.2896	(1, MSE, True)
		Correlation	83	3	17	22	0	41	0.283633	(SL,300)	0.131551	(20, 1, 5)	0.152803	(10, 0.001, 0.01)	0.14	(1, MSE, True)
		LassoBIC	83	49	0	13	16	5	0.835836	(DL,200)	0.591976	(20, 1, 0)	0.638241	(1, 0.01, Norm)	0.3922	(1, MSE, True)
		ReliefF	83	64	0	0	19	0	0.635689	(SL,300)	0.590746	(15, 1, 0)	0.579425	(1, 0.01, 0.1)	0.3204	(1, MSE, False)
		RF	83	0	0	25	0	58	0.0798788	(DL,200)	0.0470456	(0, 1, 5)	0.051076	(0.01, 1.00E-05, 0.1)	0.06568	(1, MSE, True)
Thyroid	1352	AvgRank	33	8	1	10	0	14	0.410982	(SL,200)	0.272588	(20, 1, 5)	0.268428	(10, 0.1, 0.01)	0.2661	(1, MSE, True)
		Correlation	33	0	0	14	0	19	0.169894	(SL,300)	0.0853224	(0, 1, 5)	0.0936972	(0.01, 0.1, 0.1)	0.1043	(1, MSE, True)
		LassoBIC	33	25	0	5	0	3	0.830092	(SL,300)	0.644006	(20, 1, 0)	0.68013	(1, 0.01, 0.1)	0.3982	(1, MSE, True)
		ReliefF	33	33	0	0	0	0	0.716475	(SL,200)	0.597529	(0, 1, 0)	0.576081	(10, 0.01, 0.1)	0.2262	(1, MSE, True)
		RF	33	0	0	22	0	11	0.129817	(SL,300)	0.0852056	(10, 1, 5)	0.0913248	(0.1, 0.1, 0.001)	0.1044	(1, MSE, True)
Upper Aerodigestive Tract	3856	AvgRank	126	50	1	14	4	57	0.881138	(SL,300)	0.682606	(20, 1, 0)	0.735821	(10, 0.01, 0.01)	0.479	(1, MSE, True)
		Correlation	126	7	0	16	0	103	0.416544	(SL,300)	0.222878	(20, 1, 15)	0.276992	(10, 0.1, 0.01)	0.2278	(1, MSE, True)
		LassoBIC	126	74	1	13	13	25	0.868852	(SL,300)	0.749956	(20, 1, 0)	0.757596	(10, 0.01, 0.01)	0.6003	(1, MSE, True)
		ReliefF	126	78	37	0	11	0	0.739773	(SL,200)	0.709806	(20, 1, 15)	0.719952	(10, 0.01, 0.01)	0.5665	(0.4, MSE, True)
		RF	126	2	0	8	0	116	0.25178	(SL,200)	0.148533	(20, 1, 15)	0.164187	(10, 0.1, 0.01)	0.1728	(1, MSE, True)
Urinary tract	1454	AvgRank	68	21	0	16	0	31	0.676435	(SL,200)	0.40259	(20, 1, 10)	0.536849	(1, 0.01, 0.1)	0.2621	(1, MSE, True)
		Correlation	68	2	0	13	0	53	0.139914	(SL,200)	0.138087	(20, 1, 5)	0.15952	(10, 0.1, 0.01)	0.1697	(1, MSE, True)
		LassoBIC	68	47	0	5	9	7	0.863105	(SL,200)	0.64513	(20, 1, 0)	0.682606	(1, 0.01, 0.1)	0.4328	(1, MSE, True)
		ReliefF	68	60	0	0	8	0	0.665443	(SL,200)	0.602952	(0, 1, 0)	0.593516	(1, 0.01, 0.1)	0.3688	(1, MSE, True)
		RF	68	1	0	17	0	50	0.173894	(SL,200)	0.0963482	(20, 1, 5)	0.112158	(10, 0.1, 0.001)	0.13	(1, MSE, True)
Overall (Best)	87155								0.86326		0.654862		0.709691		0.46
